# Supplementary material for: A meta-analysis of public microarray data identifies biological regulatory networks in Parkinson’s disease
Source: BMC Med Genomics. 2018 Apr 13;11:40. doi: 10.1186/s12920-018-0357-7 (PMC5899355; doi:10.1186/s12920-018-0357-7)
Supplement: Supplementary file 1 — Table S1. GO biological processes analysis of diferentially expressed genes in blood of Parkinson’s Disease. Table S2. GO biological processes analysis of diferentially expressed genes in substantia nigra of Parkinson’s Disease. Table S3. The PPI information for common DEGs in blood obtained from STRING online software. Table S4. The PPI information for common DEGs in substantia nigra obtained from STRING online software. Table S5. The mTF-miRNA-gene-gTF regulatory network of common PD-specific genes identified in blood datasets. Table S6. The mTF-miRNA-gene-gTF regulatory network of common PD-specific genes identified in brain substantia nigra. Table S7. The mTF-miRNA-gene-gTF regulatory network of common genes identified in blood datasets(other than PD-specific genes). Table S8. The mTF-miRNA-gene-gTF regulatory network of common genes identified in substantia nigra datasets(other than PD-specific genes). (XLS 1121 kb) [file 12920_2018_357_MOESM1_ESM.xls]

## Sheet: Supplementary Table 1
Supplementary Table 1 GO biological processes analysis of diferentially expressed genes in blood of Parkinson’s Disease
GO-ID	Description	P-value	FDR	Cluster frequency	Genes
6468	protein amino acid phosphorylation	3.7702e-06	0.0039776	9/29 31.0%	SRPK2 CDKL5 LRRN3 BCL2 ATM MAP2K7 BMX PML MAP2K6
6975	DNA damage induced protein phosphorylation	1.1892e-05	0.0049794	2/29 6.8%	ATM MAP2K6
16310	phosphorylation	1.6138e-05	0.0049794	9/29 31.0%	SRPK2 CDKL5 LRRN3 BCL2 ATM MAP2K7 BMX PML MAP2K6
10332	response to gama radiation	1.8879e-05	0.0049794	3/29 10.3%	BCL2 ATM PML
2326	B cell lineage commitment	3.9539e-05	0.0083428	2/29 6.8%	BCL2 TCF3
6793	phosphate metabolic process	7.1579e-05	0.010788	9/29 31.0%	SRPK2 CDKL5 LRRN3 BCL2 ATM MAP2K7 BMX PML MAP2K6
6796	phosphorus metabolic process	7.1579e-05	0.010788	9/29 31.0%	SRPK2 CDKL5 LRRN3 BCL2 ATM MAP2K7 BMX PML MAP2K6
30183	B cell differentiation	9.3838e-05	0.012375	3/29 10.3%	BCL2 ATM TCF3
10212	response to ionizing radiation	0.00031465	0.032913	3/29 10.3%	BCL2 ATM PML
23034	intracellular signaling pathway	0.00032756	0.032913	9/29 31.0%	ABCA1 SRPK2 LRRN3 NCOA3 ATM MAP2K7 BMX PML MAP2K6
10888	negative regulation of lipid storage	0.00035576	0.032913	2/29 6.8%	ABCA1 ABHD5
60444	branching involved in mammary gland duct morphogenesis	0.00040997	0.032913	2/29 6.8%	NCOA3 PML
45786	negative regulation of cell cycle	0.00041367	0.032913	4/29 13.7%	BCL2 ATM PML MAP2K6
42113	B cell activation	0.00044091	0.032913	3/29 10.3%	BCL2 ATM TCF3
50996	positive regulation of lipid catabolic process	0.00046795	0.032913	2/29 6.8%	IRS2 ABHD5
22612	gland morphogenesis	0.00053423	0.034242	3/29 10.3%	NCOA3 BCL2 PML
6464	protein modification process	0.00055177	0.034242	10/29 34.4%	ABCA1 SRPK2 CDKL5 LRRN3 BCL2 ATM MAP2K7 BMX PML MAP2K6
48732	gland development	0.0005859	0.03434	4/29 13.7%	NCOA3 BCL2 IRS2 PML
43687	post-translational protein modification	0.00063423	0.035216	9/29 31.0%	SRPK2 CDKL5 LRRN3 BCL2 ATM MAP2K7 BMX PML MAP2K6
30879	mammary gland development	0.00070831	0.037126	3/29 10.3%	NCOA3 IRS2 PML
8152	metabolic process	0.00077914	0.037126	21/29 72.4%	ABCA1 SRPK2 MGAM CDKL5 CEBPD CTBP2 LRRN3 ARG1 IRS2 ABHD5 THOC2 BMX PML TMX4 APMAP BCL2 YME1L1 ATM TCF3 MAP2K7 MAP2K6
48754	branching morphogenesis of a tube	0.00078186	0.037126	3/29 10.3%	NCOA3 BCL2 PML
43412	macromolecule modification	0.00083329	0.037126	10/29 34.4%	ABCA1 SRPK2 CDKL5 LRRN3 BCL2 ATM MAP2K7 BMX PML MAP2K6
45930	negative regulation of mitotic cell cycle	0.00089404	0.037126	2/29 6.8%	BCL2 PML
60603	mammary gland duct morphogenesis	0.00089404	0.037126	2/29 6.8%	NCOA3 PML
30098	lymphocyte differentiation	0.00091494	0.037126	3/29 10.3%	BCL2 ATM TCF3
61138	morphogenesis of a branching epithelium	0.0010616	0.037522	3/29 10.3%	NCOA3 BCL2 PML
30890	positive regulation of B cell proliferation	0.0011567	0.037522	2/29 6.8%	IRS2 TCF3
30097	hemopoiesis	0.0011832	0.037522	4/29 13.7%	BCL2 ATM TCF3 PML
48522	positive regulation of cellular process	0.0012	0.037522	11/29 37.9%	ABCA1 AKAP13 NCOA3 BCL2 IRS2 NCAM1 ATM ABHD5 TCF3 PML MAP2K6
7050	cell cycle arrest	0.0013259	0.037522	3/29 10.3%	ATM PML MAP2K6
10883	regulation of lipid storage	0.00135	0.037522	2/29 6.8%	ABCA1 ABHD5
44093	positive regulation of molecular function	0.0015163	0.037522	6/29 20.6%	LRRN3 NCOA3 BCL2 ABHD5 PML MAP2K6
60443	mammary gland morphogenesis	0.0016667	0.037522	2/29 6.8%	NCOA3 PML
48534	hemopoietic or lymphoid organ development	0.0017465	0.037522	4/29 13.7%	BCL2 ATM TCF3 PML
43065	positive regulation of apoptosis	0.0017712	0.037522	5/29 17.2%	AKAP13 BCL2 ATM PML MAP2K6
23033	signaling pathway	0.0017824	0.037522	11/29 37.9%	ABCA1 SRPK2 LRRN3 NCOA3 IRS2 NCAM1 ATM MAP2K7 BMX PML MAP2K6
43068	positive regulation of programmed cell death	0.0018247	0.037522	5/29 17.2%	AKAP13 BCL2 ATM PML MAP2K6
1763	morphogenesis of a branching structure	0.0018375	0.037522	3/29 10.3%	NCOA3 BCL2 PML
51726	regulation of cell cycle	0.0018428	0.037522	5/29 17.2%	BCL2 ATM TCF3 PML MAP2K6
30888	regulation of B cell proliferation	0.0018957	0.037522	2/29 6.8%	IRS2 TCF3
50994	regulation of lipid catabolic process	0.0018957	0.037522	2/29 6.8%	IRS2 ABHD5
10942	positive regulation of cell death	0.0018979	0.037522	5/29 17.2%	AKAP13 BCL2 ATM PML MAP2K6
43170	macromolecule metabolic process	0.0019348	0.037522	16/29 55.1%	ABCA1 SRPK2 MGAM CDKL5 CEBPD LRRN3 ARG1 THOC2 BMX PML BCL2 YME1L1 ATM TCF3 MAP2K7 MAP2K6
8630	DNA damage response	0.0020155	0.037522	2/29 6.8%	ATM PML
32848	negative regulation of cellular pH reduction	0.0020274	0.037522	1/29 3.4%	BCL2
32938	negative regulation of translation in response to oxidative stress	0.0020274	0.037522	1/29 3.4%	PML
43369	CD4-positive or CD8-positive, alpha-beta T cell lineage commitment	0.0020274	0.037522	1/29 3.4%	BCL2
43375	CD8-positive, alpha-beta T cell lineage commitment	0.0020274	0.037522	1/29 3.4%	BCL2
43556	regulation of translation in response to oxidative stress	0.0020274	0.037522	1/29 3.4%	PML
6808	regulation of nitrogen utilization	0.0020274	0.037522	1/29 3.4%	BCL2
21747	cochlear nucleus development	0.0020274	0.037522	1/29 3.4%	BCL2
48743	positive regulation of skeletal muscle fiber development	0.0020274	0.037522	1/29 3.4%	BCL2
14041	regulation of neuron maturation	0.0020274	0.037522	1/29 3.4%	BCL2
14042	positive regulation of neuron maturation	0.0020274	0.037522	1/29 3.4%	BCL2
5982	starch metabolic process	0.0020274	0.037522	1/29 3.4%	MGAM
5983	starch catabolic process	0.0020274	0.037522	1/29 3.4%	MGAM
60562	epithelial tube morphogenesis	0.0020628	0.037522	3/29 10.3%	NCOA3 BCL2 PML
2521	leukocyte differentiation	0.0021099	0.037593	3/29 10.3%	BCL2 ATM TCF3
2520	immune system development	0.0021736	0.037593	4/29 13.7%	BCL2 ATM TCF3 PML
48729	tissue morphogenesis	0.0021736	0.037593	4/29 13.7%	NCOA3 BCL2 TCF3 PML
7569	cell aging	0.0022655	0.038551	2/29 6.8%	BCL2 PML
61180	mammary gland epithelium development	0.0023958	0.04012	2/29 6.8%	NCOA3 PML
50871	positive regulation of B cell activation	0.0025295	0.040978	2/29 6.8%	IRS2 TCF3
44237	cellular metabolic process	0.0025373	0.040978	18/29 62.0%	ABCA1 SRPK2 MGAM CDKL5 CEBPD LRRN3 ARG1 IRS2 ABHD5 THOC2 BMX PML TMX4 BCL2 ATM TCF3 MAP2K7 MAP2K6
45165	cell fate commitment	0.0025636	0.040978	3/29 10.3%	BCL2 TCF3 PML
31325	positive regulation of cellular metabolic process	0.002612	0.041129	7/29 24.1%	ABCA1 NCOA3 BCL2 IRS2 ABHD5 TCF3 PML
48518	positive regulation of biological process	0.0026814	0.0416	11/29 37.9%	ABCA1 AKAP13 NCOA3 BCL2 IRS2 NCAM1 ATM ABHD5 TCF3 PML MAP2K6
32368	regulation of lipid transport	0.0028073	0.042923	2/29 6.8%	ABCA1 IRS2
7568	aging	0.0030735	0.046322	3/29 10.3%	BCL2 ATM PML
19538	protein metabolic process	0.0031706	0.047112	12/29 41.3%	ABCA1 SRPK2 CDKL5 LRRN3 ARG1 BCL2 YME1L1 ATM MAP2K7 BMX PML MAP2K6
35466	regulation of signaling pathway	0.00325	0.0476	7/29 24.1%	AKAP13 LRRN3 NCOA3 NCAM1 ATM TCF3 MAP2K6
FDR：false discovery rate；

## Sheet: Supplementary Table 2
Supplementary Table 2 GO biological processes analysis of diferentially expressed genes in substantia nigra of Parkinson’s Disease
GO-ID	Description	P-value	FDR	Cluster frequency	Genes
44271	cellular nitrogen compound biosynthetic process	0.00039251	0.045944	4/16 25.0%	ATP5S NRF1 GART SNCA
45744	negative regulation of G-protein coupled receptor protein signaling pathway	0.00022025	0.045944	2/16 12.5%	RGS12 SNCA
46148	pigment biosynthetic process	0.0010312	0.045944	2/16 12.5%	NRF1 GART
50812	regulation of acyl-CoA biosynthetic process	0.0011185	0.045944	1/16 6.2%	SNCA
51581	negative regulation of neurotransmitter uptake	0.0011185	0.045944	1/16 6.2%	SNCA
51585	negative regulation of dopamine uptake	0.0011185	0.045944	1/16 6.2%	SNCA
51611	regulation of serotonin uptake	0.0011185	0.045944	1/16 6.2%	SNCA
51612	negative regulation of serotonin uptake	0.0011185	0.045944	1/16 6.2%	SNCA
51621	regulation of neurotransmitter uptake	0.0011185	0.045944	1/16 6.2%	SNCA
51622	negative regulation of neurotransmitter uptake	0.0011185	0.045944	1/16 6.2%	SNCA
51945	negative regulation of catecholamine uptake involved in synaptic transmission	0.0011185	0.045944	1/16 6.2%	SNCA
70494	regulation of thrombin receptor signaling pathway	0.0011185	0.045944	1/16 6.2%	SNCA
70495	negative regulation of thrombin receptor signaling pathway	0.0011185	0.045944	1/16 6.2%	SNCA
FDR：false discovery rate

## Sheet: Supplementary 3
Supplementary Table 3 The PPI information for common DEGs in blood obtained from STRING online software
Node1	Node2
HLA-C	LILRB1
HLA-C	NCAM1
CEBPD	NCOA3
NCAM1	PML
HLA-C	PML
MAP2K7	BCL2
BCL2	ATM
NCOA3	BCL2
BCL2	PML
IRS2	BCL2
NCAM1	LILRB1
BCL2	NCAM1
MAP2K7	IRS2
MAP2K7	ARG1
IRS2	BMX
MAP2K7	ATM
BCL2	TCF3
MAP2K6	BCL2
MGAM	ATM
YME1L1	HSPA6
SRPK2	BAZ1A
BAZ1A	ATM
AKAP13	BAZ1A
MGAM	ABCA1
BCL2	LILRB1
ATM	PML
MGAM	BCL2
ABHD5	ABCA1
LRRN3	BMX
LRRFIP1	AKAP13
HLA-C	TCF3
SRPK2	THOC2
AKAP13	ATM
HSPA6	BMX
BCL2	HSPA6
MAP2K7	NCOA3
ABCA1	BCL2
LILRB1	TCF3
ATM	TCF3
NCAM1	TCF3
IRS2	ABCA1
ATM	THOC2
CSF2RA	NCAM1
NCOA3	ATM
BCL2	LRRN3
SRPK2	AKAP13
ATM	FAM48A
MAP2K6	ATM
MGAM	MAP2K7
SRPK2	BMX
MAP2K7	NCAM1
MGAM	PML
MAP2K6	MGAM
CSF2RA	BCL2
MGAM	BMX
MGAM	NCAM1
ABCA1	PML
MGAM	BAZ1A
NCOA3	BAZ1A
MGAM	HSPA6
LRRFIP1	THOC2
BAZ1A	THOC2
LRRN3	HSPA6
MAP2K7	BMX
ARG1	BCL2
MGAM	AKAP13
LRRFIP1	ATM
MGAM	YME1L1
NCAM1	ATM
ABCA1	ARG1
ABCA1	ATM
HLA-C	BCL2
NCOA3	PML
ABCA1	BMX
BAZ1A	BMX
CEBPD	BCL2
CTBP2	HSPA6
MGAM	CSF2RA
THOC2	FAM48A
BCL2	BMX
ARG1	HSPA6
CDKL5	THOC2
ABCA1	HSPA6
ARG1	CTBP2
MGAM	FAM48A
PML	TCF3
LRRFIP1	BAZ1A
SRPK2	FAM48A
MGAM	CTBP2

## Sheet: Supplementary Table 4
Supplementary Table 4 The PPI information for common DEGs in substantia nigra obtained from STRING online software
Node1	Node2
GART	CARHSP1
MUC4	SNCA
PPFIA2	DCLK1
NIN	GART
CADPS	DCLK1
SNCA	ACSL6
NIN	SNAP23
NIN	NRF1
CADPS	SNTB2
SNCA	SNAP23
GART	PRELP

## Sheet:  Supplementary Table 5 
Supplementary Table 5 The mTF-miRNA-gene-gTF regulatory network of common PD-specific genes identified in blood datasets
entry1	entry1-type	entry2	entry2-type
HSPA6	gene	hsa-miR-204-3p	microRNA
HSPA6	gene	hsa-miR-548o-3p	microRNA
MAP2K6	gene	hsa-miR-33a-5p	microRNA
MAP2K6	gene	hsa-miR-590-3p	microRNA
MAP2K6	gene	hsa-miR-145-5p	microRNA
MAP2K6	gene	hsa-miR-425-5p	microRNA
MAP2K6	gene	hsa-miR-1306-5p	microRNA
MAP2K6	gene	hsa-miR-148a-3p	microRNA
MAP2K6	gene	hsa-miR-130a-3p	microRNA
MAP2K6	gene	hsa-miR-148b-3p	microRNA
SRPK2	gene	hsa-miR-3200-3p	microRNA
SRPK2	gene	hsa-miR-1292	microRNA
SRPK2	gene	hsa-miR-155-5p	microRNA
SRPK2	gene	hsa-miR-15b-3p	microRNA
SRPK2	gene	hsa-miR-17-3p	microRNA
SRPK2	gene	hsa-miR-181a-5p	microRNA
SRPK2	gene	hsa-miR-181b-5p	microRNA
SRPK2	gene	hsa-miR-181c-5p	microRNA
SRPK2	gene	hsa-miR-181d	microRNA
SRPK2	gene	hsa-miR-183-3p	microRNA
SRPK2	gene	hsa-miR-1976	microRNA
SRPK2	gene	hsa-miR-19a-3p	microRNA
SRPK2	gene	hsa-miR-19b-3p	microRNA
SRPK2	gene	hsa-miR-21-5p	microRNA
SRPK2	gene	hsa-miR-320a	microRNA
SRPK2	gene	hsa-miR-3685	microRNA
SRPK2	gene	hsa-miR-3689a-3p	microRNA
SRPK2	gene	hsa-miR-4518	microRNA
SRPK2	gene	hsa-miR-944	microRNA
NOL7	gene	hsa-miR-199b-3p	microRNA
NOL7	gene	hsa-miR-199a-3p	microRNA
NOL7	gene	hsa-miR-328	microRNA
NOL7	gene	hsa-miR-129-5p	microRNA
NOL7	gene	hsa-miR-374a-5p	microRNA
NOL7	gene	hsa-miR-744-5p	microRNA
NOL7	gene	hsa-miR-374b-5p	microRNA
NOL7	gene	hsa-miR-548o-3p	microRNA
HSPA6	gene	AP2ALPHA	gTF
HSPA6	gene	BDP1	gTF
HSPA6	gene	BRN1	gTF
HSPA6	gene	CPBP	gTF
HSPA6	gene	CRX	gTF
HSPA6	gene	CTCF	gTF
HSPA6	gene	E2F4	gTF
HSPA6	gene	E2F6	gTF
HSPA6	gene	ELK1	gTF
HSPA6	gene	ETS2	gTF
HSPA6	gene	ETS2	gTF
HSPA6	gene	GABPA	gTF
HSPA6	gene	GATA5	gTF
HSPA6	gene	GCMA	gTF
HSPA6	gene	HOXA13	gTF
HSPA6	gene	ING4	gTF
HSPA6	gene	KID3	gTF
HSPA6	gene	KLF17	gTF
HSPA6	gene	LKLF	gTF
HSPA6	gene	MAFA	gTF
HSPA6	gene	MEF2D	gTF
HSPA6	gene	MEIS1	gTF
HSPA6	gene	MEIS2	gTF
HSPA6	gene	MIZF	gTF
HSPA6	gene	MKR2	gTF
HSPA6	gene	MOK2	gTF
HSPA6	gene	MYOGENIN	gTF
HSPA6	gene	NEUROD	gTF
HSPA6	gene	NF1A	gTF
HSPA6	gene	NFAT1	gTF
HSPA6	gene	NFAT4	gTF
HSPA6	gene	NRF1	gTF
HSPA6	gene	OTX2	gTF
HSPA6	gene	PARP	gTF
HSPA6	gene	PRRX2	gTF
HSPA6	gene	RELA	gTF
HSPA6	gene	RREB1	gTF
HSPA6	gene	SOX10	gTF
HSPA6	gene	SOX4	gTF
HSPA6	gene	SP2	gTF
HSPA6	gene	SP3	gTF
HSPA6	gene	SP6	gTF
HSPA6	gene	SPIB	gTF
HSPA6	gene	TCF1	gTF
HSPA6	gene	TEF1	gTF
HSPA6	gene	ZFP536	gTF
MAP2K6	gene	CDX2	gTF
MAP2K6	gene	CDXA	gTF
MAP2K6	gene	CKROX	gTF
MAP2K6	gene	CPBP	gTF
MAP2K6	gene	CREBP1CJUN	gTF
MAP2K6	gene	CTCF	gTF
MAP2K6	gene	DR4	gTF
MAP2K6	gene	EGR2	gTF
MAP2K6	gene	FOXO1A	gTF
MAP2K6	gene	FXR	gTF
MAP2K6	gene	GATA5	gTF
MAP2K6	gene	HIF1A	gTF
MAP2K6	gene	HOXA7	gTF
MAP2K6	gene	IRF7	gTF
MAP2K6	gene	ISL1	gTF
MAP2K6	gene	KID3	gTF
MAP2K6	gene	KLF	gTF
MAP2K6	gene	KLF	gTF
MAP2K6	gene	KLF17	gTF
MAP2K6	gene	LKLF	gTF
MAP2K6	gene	MEF2C	gTF
MAP2K6	gene	MYC	gTF
MAP2K6	gene	MZF1	gTF
MAP2K6	gene	NFAT1	gTF
MAP2K6	gene	NFAT3	gTF
MAP2K6	gene	NFAT4	gTF
MAP2K6	gene	NFATC2	gTF
MAP2K6	gene	OG2	gTF
MAP2K6	gene	PEA3	gTF
MAP2K6	gene	PITX2	gTF
MAP2K6	gene	PMX1	gTF
MAP2K6	gene	RORBETA	gTF
MAP2K6	gene	RPC155	gTF
MAP2K6	gene	SATB1	gTF
MAP2K6	gene	SOX10	gTF
MAP2K6	gene	SOX18	gTF
MAP2K6	gene	SOX4	gTF
MAP2K6	gene	SPIB	gTF
MAP2K6	gene	SRY	gTF
MAP2K6	gene	STAT3	gTF
MAP2K6	gene	USF2	gTF
MAP2K6	gene	ZEB1	gTF
MAP2K6	gene	ZNF333	gTF
MAP2K6	gene	ZNF69	gTF
SRPK2	gene	BRN1	gTF
SRPK2	gene	CDX1	gTF
SRPK2	gene	CHCH	gTF
SRPK2	gene	CJUN	gTF
SRPK2	gene	CPBP	gTF
SRPK2	gene	CRX	gTF
SRPK2	gene	DLX5	gTF
SRPK2	gene	DR4	gTF
SRPK2	gene	DRI1	gTF
SRPK2	gene	E2F	gTF
SRPK2	gene	E2F3	gTF
SRPK2	gene	EGR3	gTF
SRPK2	gene	ELF1	gTF
SRPK2	gene	ELK1	gTF
SRPK2	gene	ERALPHA	gTF
SRPK2	gene	ERR3	gTF
SRPK2	gene	ETF	gTF
SRPK2	gene	FOXC1	gTF
SRPK2	gene	FOXO1	gTF
SRPK2	gene	FOXO1A	gTF
SRPK2	gene	FXR	gTF
SRPK2	gene	GABPA	gTF
SRPK2	gene	GATA3	gTF
SRPK2	gene	GATA4	gTF
SRPK2	gene	GKLF	gTF
SRPK2	gene	HIF1AARNT	gTF
SRPK2	gene	HNF3ALPHA	gTF
SRPK2	gene	HOXA5	gTF
SRPK2	gene	HSF4	gTF
SRPK2	gene	HTF4	gTF
SRPK2	gene	IK	gTF
SRPK2	gene	ING4	gTF
SRPK2	gene	IPF1	gTF
SRPK2	gene	IRF4	gTF
SRPK2	gene	IRF7	gTF
SRPK2	gene	IRF8	gTF
SRPK2	gene	ISL2	gTF
SRPK2	gene	KID3	gTF
SRPK2	gene	KLF	gTF
SRPK2	gene	KLF8	gTF
SRPK2	gene	LBP1	gTF
SRPK2	gene	LBX1	gTF
SRPK2	gene	LHX2	gTF
SRPK2	gene	LHX3	gTF
SRPK2	gene	LKLF	gTF
SRPK2	gene	MAFK	gTF
SRPK2	gene	MAZ	gTF
SRPK2	gene	MEF2C	gTF
SRPK2	gene	MEF2D	gTF
SRPK2	gene	MRF4	gTF
SRPK2	gene	MYB	gTF
SRPK2	gene	MYOGENIN	gTF
SRPK2	gene	MZF1	gTF
SRPK2	gene	NEUROD	gTF
SRPK2	gene	NF1C	gTF
SRPK2	gene	NFAT1	gTF
SRPK2	gene	NFAT2	gTF
SRPK2	gene	NFAT4	gTF
SRPK2	gene	NFATC2	gTF
SRPK2	gene	NKX2B	gTF
SRPK2	gene	NKX32	gTF
SRPK2	gene	NR1B1	gTF
SRPK2	gene	NUR77	gTF
SRPK2	gene	NURR1	gTF
SRPK2	gene	OC2	gTF
SRPK2	gene	OG2	gTF
SRPK2	gene	OTX2	gTF
SRPK2	gene	PARP	gTF
SRPK2	gene	PEBP2B	gTF
SRPK2	gene	PITX2	gTF
SRPK2	gene	PLAG1	gTF
SRPK2	gene	PMX1	gTF
SRPK2	gene	POU4F3	gTF
SRPK2	gene	PRRX2	gTF
SRPK2	gene	RORBETA	gTF
SRPK2	gene	SALL2	gTF
SRPK2	gene	SATB1	gTF
SRPK2	gene	SMAD2	gTF
SRPK2	gene	SMAD3	gTF
SRPK2	gene	SMAD4	gTF
SRPK2	gene	SOX17	gTF
SRPK2	gene	SOX18	gTF
SRPK2	gene	SOX4	gTF
SRPK2	gene	SPI1	gTF
SRPK2	gene	SPIB	gTF
SRPK2	gene	SRY	gTF
SRPK2	gene	TAF1	gTF
SRPK2	gene	TAL1	gTF
SRPK2	gene	TCF3	gTF
SRPK2	gene	TR2	gTF
SRPK2	gene	ZBTB44	gTF
SRPK2	gene	ZNF333	gTF
SRPK2	gene	ZNF515	gTF
NOL7	gene	BARX1	gTF
NOL7	gene	CPBP	gTF
NOL7	gene	E2F	gTF
NOL7	gene	E2F3	gTF
NOL7	gene	EGR1	gTF
NOL7	gene	ELF1	gTF
NOL7	gene	FOXO1A	gTF
NOL7	gene	GABPA	gTF
NOL7	gene	GATA5	gTF
NOL7	gene	HEN2	gTF
NOL7	gene	KID3	gTF
NOL7	gene	LHX2	gTF
NOL7	gene	LHX3	gTF
NOL7	gene	MAFB	gTF
NOL7	gene	MGA	gTF
NOL7	gene	MYOGENIN	gTF
NOL7	gene	NFAT1	gTF
NOL7	gene	NFAT4	gTF
NOL7	gene	NR4A2	gTF
NOL7	gene	PARP	gTF
NOL7	gene	PRRX2	gTF
NOL7	gene	PU1	gTF
NOL7	gene	REST	gTF
NOL7	gene	SATB1	gTF
NOL7	gene	SOX10	gTF
NOL7	gene	SOX17	gTF
NOL7	gene	SPI1	gTF
NOL7	gene	SPIB	gTF
NOL7	gene	TBR2	gTF
NOL7	gene	TBX1	gTF
NOL7	gene	TBX15	gTF
NOL7	gene	TBX2	gTF
NOL7	gene	TBX20	gTF
NOL7	gene	TBX4	gTF
NOL7	gene	USF2	gTF
NOL7	gene	ZF5	gTF
NOL7	gene	ZFP536	gTF
NOL7	gene	ZNF355P	gTF
hsa-miR-145-5p	microRNA	FOXO1	mTF
hsa-miR-145-5p	microRNA	RREB1	mTF
hsa-miR-145-5p	microRNA	TP53	mTF
hsa-miR-145-5p	microRNA	ZEB2	mTF
hsa-miR-425-5p	microRNA	EGR1	mTF
hsa-miR-148a-3p	microRNA	IL6	mTF
hsa-miR-148a-3p	microRNA	EGR1	mTF
hsa-miR-148a-3p	microRNA	MYB	mTF
hsa-miR-155-5p	microRNA	BCL6	mTF
hsa-miR-155-5p	microRNA	BRCA1	mTF
hsa-miR-15b-3p	microRNA	ZEB1	mTF
hsa-miR-17-3p	microRNA	CCND1	mTF
hsa-miR-17-3p	microRNA	E2F1	mTF
hsa-miR-17-3p	microRNA	MYC	mTF
hsa-miR-17-3p	microRNA	MYCN	mTF
hsa-miR-17-3p	microRNA	NKX2-5	mTF
hsa-miR-17-3p	microRNA	TLX1	mTF
hsa-miR-17-3p	microRNA	TLX3	mTF
hsa-miR-17-3p	microRNA	TNF	mTF
hsa-miR-17-3p	microRNA	STAT5	mTF
hsa-miR-17-3p	microRNA	NFKB1	mTF
hsa-miR-17-3p	microRNA	SPI1	mTF
hsa-miR-17-3p	microRNA	MAPK14	mTF
hsa-miR-181a-5p	microRNA	TP63	mTF
hsa-miR-181c-5p	microRNA	AKT1	mTF
hsa-miR-183-3p	microRNA	EGR1	mTF
hsa-miR-19a-3p	microRNA	E2F1	mTF
hsa-miR-19a-3p	microRNA	MYC	mTF
hsa-miR-19a-3p	microRNA	MYCN	mTF
hsa-miR-19a-3p	microRNA	NKX2-5	mTF
hsa-miR-19a-3p	microRNA	PTEN	mTF
hsa-miR-19a-3p	microRNA	TLX1	mTF
hsa-miR-19a-3p	microRNA	TLX3	mTF
hsa-miR-19a-3p	microRNA	ERS1	mTF
hsa-miR-19a-3p	microRNA	STAT5	mTF
hsa-miR-19a-3p	microRNA	SPI1	mTF
hsa-miR-19a-3p	microRNA	MAPK14	mTF
hsa-miR-19b-3p	microRNA	E2F1	mTF
hsa-miR-19b-3p	microRNA	MYC	mTF
hsa-miR-19b-3p	microRNA	MYCN	mTF
hsa-miR-19b-3p	microRNA	NKX2-5	mTF
hsa-miR-19b-3p	microRNA	TLX1	mTF
hsa-miR-19b-3p	microRNA	TLX3	mTF
hsa-miR-19b-3p	microRNA	ERS1	mTF
hsa-miR-19b-3p	microRNA	MAPK14	mTF
hsa-miR-21-5p	microRNA	AP-1	mTF
hsa-miR-21-5p	microRNA	BMP6	mTF
hsa-miR-21-5p	microRNA	ERS1	mTF
hsa-miR-21-5p	microRNA	Gfi1	mTF
hsa-miR-21-5p	microRNA	NFIB	mTF
hsa-miR-21-5p	microRNA	PTEN	mTF
hsa-miR-21-5p	microRNA	REST	mTF
hsa-miR-21-5p	microRNA	AKT	mTF
hsa-miR-21-5p	microRNA	Foxo3a	mTF
hsa-miR-21-5p	microRNA	RAS/ERK	mTF
hsa-miR-21-5p	microRNA	BMPR1a	mTF
hsa-miR-21-5p	microRNA	BMPR1b	mTF
hsa-miR-21-5p	microRNA	EGFR	mTF
hsa-miR-21-5p	microRNA	PTEN	mTF
hsa-miR-21-5p	microRNA	NFKB1	mTF
hsa-miR-21-5p	microRNA	STAT3	mTF
hsa-miR-21-5p	microRNA	DDX5	mTF
hsa-miR-21-5p	microRNA	TCF7L2	mTF
hsa-miR-21-5p	microRNA	ETV5	mTF
hsa-miR-21-5p	microRNA	REL	mTF
hsa-miR-21-5p	microRNA	RELA	mTF
hsa-miR-199a-3p	microRNA	TWIST1	mTF
hsa-miR-374a-5p	microRNA	TP63	mTF

## Sheet:  Supplementary Table 6
Supplementary Table 6 The mTF-miRNA-gene-gTF regulatory network of common PD-specific genes identified in brain substantia nigra
entry1	entry1-type	entry2	entry2-type
SNCA	gene	hsa-miR-93-3p	microRNA
SNCA	gene	hsa-miR-153	microRNA
SNCA	gene	hsa-miR-23b-3p	microRNA
SNCA	gene	hsa-miR-500a-5p	microRNA
SNCA	gene	hsa-miR-34a-5p	microRNA
SNCA	gene	hsa-miR-29a-3p	microRNA
SNCA	gene	hsa-miR-7-5p	microRNA
SNCA	gene	hsa-miR-181a-2-3p	microRNA
hsa-miR-93-3p	microRNA	E2F1	mTF
hsa-miR-93-3p	microRNA	MYC	mTF
hsa-miR-23b-3p	microRNA	MYC	mTF
hsa-miR-23b-3p	microRNA	ESR2	mTF
hsa-miR-34a-5p	microRNA	ZEB1	mTF
hsa-miR-34a-5p	microRNA	TP53	mTF
hsa-miR-29a-3p	microRNA	HMGA1	mTF
hsa-miR-29a-3p	microRNA	MYC	mTF
hsa-miR-29a-3p	microRNA	NFKB1	mTF
hsa-miR-29a-3p	microRNA	YY1	mTF
hsa-miR-29a-3p	microRNA	IL-4	mTF
hsa-miR-29a-3p	microRNA	PDGF-B	mTF
hsa-miR-29a-3p	microRNA	TGFB1	mTF
hsa-miR-29a-3p	microRNA	CEBPA	mTF
hsa-miR-29a-3p	microRNA	AP-1	mTF
hsa-miR-181a-2-3p	microRNA	TCF7L2	mTF
SNCA	gene	AML1	gTF
SNCA	gene	BRN1	gTF
SNCA	gene	CACD	gTF
SNCA	gene	CDX1	gTF
SNCA	gene	CDX2	gTF
SNCA	gene	CDXA	gTF
SNCA	gene	CHCH	gTF
SNCA	gene	CPBP	gTF
SNCA	gene	CRX	gTF
SNCA	gene	DLX5	gTF
SNCA	gene	DRI1	gTF
SNCA	gene	E2F1DP1	gTF
SNCA	gene	E2F1DP2	gTF
SNCA	gene	E2F3	gTF
SNCA	gene	E2F4DP2	gTF
SNCA	gene	ELF1	gTF
SNCA	gene	ELK1	gTF
SNCA	gene	FOXM1	gTF
SNCA	gene	GABPA	gTF
SNCA	gene	GATA3	gTF
SNCA	gene	GATA4	gTF
SNCA	gene	HMGIY	gTF
SNCA	gene	HMX1	gTF
SNCA	gene	HNF6	gTF
SNCA	gene	HOXA13	gTF
SNCA	gene	HOXB2	gTF
SNCA	gene	KLF7	gTF
SNCA	gene	LEF1	gTF
SNCA	gene	LHX2	gTF
SNCA	gene	LHX3	gTF
SNCA	gene	LKLF	gTF
SNCA	gene	MAFB	gTF
SNCA	gene	MEF2C	gTF
SNCA	gene	MOVOB	gTF
SNCA	gene	MSX2	gTF
SNCA	gene	MYB	gTF
SNCA	gene	MYOGENIN	gTF
SNCA	gene	NEUROD	gTF
SNCA	gene	NF1B	gTF
SNCA	gene	NKX61	gTF
SNCA	gene	NMYC	gTF
SNCA	gene	NR1B2	gTF
SNCA	gene	NR2C2	gTF
SNCA	gene	OC2	gTF
SNCA	gene	OG2	gTF
SNCA	gene	PEBP2B	gTF
SNCA	gene	PMX1	gTF
SNCA	gene	PRRX2	gTF
SNCA	gene	PU1	gTF
SNCA	gene	SALL3	gTF
SNCA	gene	SATB1	gTF
SNCA	gene	SMAD2	gTF
SNCA	gene	SMAD4	gTF
SNCA	gene	SOX4	gTF
SNCA	gene	SP2	gTF
SNCA	gene	SP3	gTF
SNCA	gene	SP6	gTF
SNCA	gene	SPI1	gTF
SNCA	gene	SPIB	gTF
SNCA	gene	SRY	gTF
SNCA	gene	TBP	gTF
SNCA	gene	TEF1	gTF
SNCA	gene	TFIII	gTF
SNCA	gene	ZFP516	gTF
SNCA	gene	ZNF133	gTF
SNCA	gene	ZNF515	gTF
SNCA	gene	ZNF826	gTF
SNCA	gene	ZXDA	gTF
SNCA	gene	ZXDBB	gTF

## Sheet: Supplementary Table 7
Supplementary Table 7 The mTF-miRNA-gene-gTF regulatory network of common genes identified in blood datasets(rather than PD-specific genes)
entry1	entry1-type	entry2	entry2-type
ATM	gene	AHR	gTF
CTBP2	gene	AHR	gTF
FAM102A	gene	AHR	gTF
HLA-C	gene	AHR	gTF
PML	gene	AHR	gTF
TCF3	gene	AHR	gTF
TCF3	gene	AIOLOS	gTF
ATM	gene	AML1	gTF
BCL2	gene	AML1	gTF
CEBPD	gene	AML1	gTF
CTBP2	gene	AML1	gTF
SUPT20H	gene	AML1	gTF
TCF3	gene	AML1	gTF
THOC2	gene	AML1	gTF
YME1L1	gene	AML1	gTF
ATM	gene	AML2	gTF
CTBP2	gene	AML2	gTF
FAM120A	gene	AML2	gTF
ATM	gene	AML3	gTF
FAM120A	gene	AML3	gTF
ATM	gene	AP1	gTF
TCF3	gene	AP1	gTF
TMX4	gene	AP1	gTF
ABHD5	gene	AP2ALPHA	gTF
CTBP2	gene	AP2ALPHA	gTF
NCOA3	gene	AP2ALPHA	gTF
AKAP13	gene	AP2GAMMA	gTF
FAM120A	gene	AP2GAMMA	gTF
NCOA3	gene	AP2GAMMA	gTF
SUPT20H	gene	AP2GAMMA	gTF
TCF3	gene	AP2GAMMA	gTF
THOC2	gene	AP2GAMMA	gTF
BMX	gene	AP2REP	gTF
CDKL5	gene	AP2REP	gTF
HLA-C	gene	AP2REP	gTF
TCF3	gene	AP2REP	gTF
BAZ1A	gene	AP3	gTF
THOC2	gene	AP3	gTF
AKAP13	gene	ARNT	gTF
PML	gene	ARNT	gTF
SUPT20H	gene	ARNT	gTF
TCF3	gene	ARNT	gTF
YME1L1	gene	ATF1	gTF
TCF3	gene	ATF6	gTF
AKAP13	gene	ATOH1	gTF
TCF3	gene	ATOH1	gTF
THOC2	gene	BCL6	gTF
ATM	gene	BEN	gTF
BCL2	gene	BEN	gTF
FAM102A	gene	BEN	gTF
PML	gene	BEN	gTF
FAM120A	gene	BEN1	gTF
NCAM1	gene	BRCA	gTF
THOC2	gene	BRCA	gTF
APMAP	gene	BRN1	gTF
ATM	gene	BRN1	gTF
BAZ1A	gene	BRN1	gTF
CDKL5	gene	BRN1	gTF
NCAM1	gene	BRN1	gTF
PML	gene	BRN1	gTF
SUPT20H	gene	BRN1	gTF
CDKL5	gene	BSX	gTF
MAP2K7	gene	BTEB1	gTF
IRS2	gene	BTEB2	gTF
LRRFIP1	gene	BTEB2	gTF
TCF3	gene	BTEB2	gTF
MAP2K7	gene	BTEB3	gTF
ATM	gene	CACBINDINGPROTEIN	gTF
CTBP2	gene	CACBINDINGPROTEIN	gTF
TCF3	gene	CACBINDINGPROTEIN	gTF
ABHD5	gene	CDX	gTF
BAZ1A	gene	CDX	gTF
ABCA1	gene	CDX1	gTF
AKAP13	gene	CDX1	gTF
ATM	gene	CDX1	gTF
BAZ1A	gene	CDX1	gTF
BMX	gene	CDX1	gTF
CDKL5	gene	CDX1	gTF
CTBP2	gene	CDX1	gTF
FAM120A	gene	CDX1	gTF
IRS2	gene	CDX1	gTF
MAP2K7	gene	CDX1	gTF
NCAM1	gene	CDX1	gTF
PML	gene	CDX1	gTF
SUPT20H	gene	CDX1	gTF
TCF3	gene	CDX1	gTF
THOC2	gene	CDX1	gTF
ABHD5	gene	CDX2	gTF
ATM	gene	CDX2	gTF
BMX	gene	CDX2	gTF
CTBP2	gene	CDX2	gTF
FAM120A	gene	CDX2	gTF
SUPT20H	gene	CDX2	gTF
AKAP13	gene	CDXA	gTF
ATM	gene	CDXA	gTF
BAZ1A	gene	CDXA	gTF
BMX	gene	CDXA	gTF
CTBP2	gene	CDXA	gTF
FAM120A	gene	CDXA	gTF
SUPT20H	gene	CDXA	gTF
FAM120A	gene	CEBP	gTF
BAZ1A	gene	CEBPD	gTF
SUPT20H	gene	CEBPD	gTF
BAZ1A	gene	CETS1	gTF
THOC2	gene	CETS1	gTF
TMX4	gene	CETS1	gTF
AKAP13	gene	CETS168	gTF
BAZ1A	gene	CETS168	gTF
PML	gene	CETS168	gTF
TCF3	gene	CETS168	gTF
YME1L1	gene	CETS168	gTF
TCF3	gene	CFOS	gTF
ABCA1	gene	CHCH	gTF
ABHD5	gene	CHCH	gTF
AKAP13	gene	CHCH	gTF
APMAP	gene	CHCH	gTF
BAZ1A	gene	CHCH	gTF
BCL2	gene	CHCH	gTF
CTBP2	gene	CHCH	gTF
LRRFIP1	gene	CHCH	gTF
MAP2K7	gene	CHCH	gTF
NCOA3	gene	CHCH	gTF
TCF3	gene	CHCH	gTF
THOC2	gene	CHCH	gTF
YME1L1	gene	CHCH	gTF
ABHD5	gene	CJUN	gTF
APMAP	gene	CJUN	gTF
BAZ1A	gene	CJUN	gTF
CTBP2	gene	CJUN	gTF
TCF3	gene	CJUN	gTF
TMX4	gene	CJUN	gTF
MAP2K7	gene	CKROX	gTF
TCF3	gene	CKROX	gTF
THOC2	gene	CKROX	gTF
AKAP13	gene	CLOCK	gTF
BCL2	gene	CLOCK	gTF
FAM120A	gene	CMYB	gTF
ABHD5	gene	CNOT3	gTF
FAM120A	gene	CNOT3	gTF
FAM120A	gene	CNOT3	gTF
TCF3	gene	COREBINDINGFACTOR	gTF
PML	gene	COUPTF1	gTF
ABCA1	gene	CPBP	gTF
ABHD5	gene	CPBP	gTF
APMAP	gene	CPBP	gTF
ATM	gene	CPBP	gTF
BAZ1A	gene	CPBP	gTF
BCL2	gene	CPBP	gTF
BMX	gene	CPBP	gTF
CDKL5	gene	CPBP	gTF
CEBPD	gene	CPBP	gTF
CTBP2	gene	CPBP	gTF
FAM102A	gene	CPBP	gTF
FAM120A	gene	CPBP	gTF
HLA-C	gene	CPBP	gTF
IRS2	gene	CPBP	gTF
LRRFIP1	gene	CPBP	gTF
MAP2K7	gene	CPBP	gTF
NCAM1	gene	CPBP	gTF
NCOA3	gene	CPBP	gTF
PML	gene	CPBP	gTF
SUPT20H	gene	CPBP	gTF
TCF3	gene	CPBP	gTF
THOC2	gene	CPBP	gTF
TMX4	gene	CPBP	gTF
YME1L1	gene	CPBP	gTF
AKAP13	gene	CPEB1	gTF
SUPT20H	gene	CPEB1	gTF
THOC2	gene	CPEB1	gTF
YME1L1	gene	CPEB1	gTF
APMAP	gene	CREB	gTF
CTBP2	gene	CREB	gTF
NCAM1	gene	CREB	gTF
SUPT20H	gene	CREB	gTF
TCF3	gene	CREB	gTF
YME1L1	gene	CREB	gTF
YME1L1	gene	CREB1	gTF
YME1L1	gene	CREBATF	gTF
ABCA1	gene	CREBP1	gTF
ATM	gene	CREBP1CJUN	gTF
YME1L1	gene	CREBP1CJUN	gTF
YME1L1	gene	CREM	gTF
ABHD5	gene	CRX	gTF
AKAP13	gene	CRX	gTF
ATM	gene	CRX	gTF
BAZ1A	gene	CRX	gTF
CTBP2	gene	CRX	gTF
FAM120A	gene	CRX	gTF
NCAM1	gene	CRX	gTF
SUPT20H	gene	CRX	gTF
THOC2	gene	CRX	gTF
TMX4	gene	CRX	gTF
TCF3	gene	CTCFL	gTF
FAM120A	gene	DBP	gTF
PML	gene	DEC2	gTF
CDKL5	gene	DLX2	gTF
AKAP13	gene	DLX3	gTF
ATM	gene	DLX3	gTF
CTBP2	gene	DLX3	gTF
FAM120A	gene	DLX3	gTF
YME1L1	gene	DLX3	gTF
ABHD5	gene	DLX5	gTF
AKAP13	gene	DLX5	gTF
ATM	gene	DLX5	gTF
BAZ1A	gene	DLX5	gTF
BCL2	gene	DLX5	gTF
FAM120A	gene	DLX5	gTF
MAP2K7	gene	DLX5	gTF
NCOA3	gene	DLX5	gTF
PML	gene	DLX5	gTF
THOC2	gene	DLX5	gTF
TMX4	gene	DLX5	gTF
PML	gene	DR4	gTF
TCF3	gene	DR4	gTF
ABHD5	gene	DRI1	gTF
AKAP13	gene	DRI1	gTF
ATM	gene	DRI1	gTF
BAZ1A	gene	DRI1	gTF
BCL2	gene	DRI1	gTF
FAM120A	gene	DRI1	gTF
MAP2K7	gene	DRI1	gTF
NCOA3	gene	DRI1	gTF
THOC2	gene	DRI1	gTF
TMX4	gene	DRI1	gTF
FAM120A	gene	E2A	gTF
ABHD5	gene	E2F	gTF
AKAP13	gene	E2F	gTF
ATM	gene	E2F	gTF
BAZ1A	gene	E2F	gTF
CDKL5	gene	E2F	gTF
CEBPD	gene	E2F	gTF
CTBP2	gene	E2F	gTF
FAM102A	gene	E2F	gTF
LRRFIP1	gene	E2F	gTF
NCOA3	gene	E2F	gTF
PML	gene	E2F	gTF
TCF3	gene	E2F	gTF
YME1L1	gene	E2F	gTF
SUPT20H	gene	E2F1	gTF
CTBP2	gene	E2F1DP1	gTF
LRRFIP1	gene	E2F1DP1	gTF
NCAM1	gene	E2F1DP1	gTF
TCF3	gene	E2F1DP1	gTF
PML	gene	E2F1DP1RB	gTF
CTBP2	gene	E2F1DP2	gTF
LRRFIP1	gene	E2F1DP2	gTF
NCAM1	gene	E2F1DP2	gTF
TCF3	gene	E2F1DP2	gTF
ABCA1	gene	E2F3	gTF
ABHD5	gene	E2F3	gTF
AKAP13	gene	E2F3	gTF
APMAP	gene	E2F3	gTF
ATM	gene	E2F3	gTF
BCL2	gene	E2F3	gTF
CDKL5	gene	E2F3	gTF
HLA-C	gene	E2F3	gTF
LRRFIP1	gene	E2F3	gTF
MAP2K7	gene	E2F3	gTF
TCF3	gene	E2F3	gTF
THOC2	gene	E2F3	gTF
TMX4	gene	E2F3	gTF
CTBP2	gene	E2F4DP2	gTF
LRRFIP1	gene	E2F4DP2	gTF
NCAM1	gene	E2F4DP2	gTF
TCF3	gene	E2F4DP2	gTF
CDKL5	gene	EBF1	gTF
AKAP13	gene	EGR1	gTF
BCL2	gene	EGR1	gTF
TCF3	gene	EGR1	gTF
THOC2	gene	EGR1	gTF
BMX	gene	EGR2	gTF
BAZ1A	gene	EGR3	gTF
CTBP2	gene	EGR3	gTF
FAM102A	gene	EGR3	gTF
FAM120A	gene	EGR3	gTF
HLA-C	gene	EGR3	gTF
LRRFIP1	gene	EGR3	gTF
MAP2K7	gene	EGR3	gTF
TCF3	gene	EGR3	gTF
FAM120A	gene	EHF	gTF
PML	gene	EHF	gTF
YME1L1	gene	EHF	gTF
ATM	gene	ELF1	gTF
BAZ1A	gene	ELF1	gTF
CTBP2	gene	ELF1	gTF
PML	gene	ELF1	gTF
SUPT20H	gene	ELF1	gTF
THOC2	gene	ELF1	gTF
TMX4	gene	ELF1	gTF
YME1L1	gene	ELF1	gTF
YME1L1	gene	ELF2	gTF
TMX4	gene	ELF5	gTF
YME1L1	gene	ELF5	gTF
AKAP13	gene	ELK1	gTF
BAZ1A	gene	ELK1	gTF
FAM120A	gene	ELK1	gTF
THOC2	gene	ELK1	gTF
YME1L1	gene	ELK1	gTF
CDKL5	gene	EP300	gTF
THOC2	gene	EP300	gTF
ABCA1	gene	ERALPHA	gTF
ATM	gene	ERALPHA	gTF
BAZ1A	gene	ERALPHA	gTF
PML	gene	ERALPHA	gTF
TCF3	gene	ERALPHA	gTF
BCL2	gene	ERG	gTF
NCAM1	gene	ERG	gTF
THOC2	gene	ERR2	gTF
BAZ1A	gene	ERR3	gTF
YME1L1	gene	ESE1	gTF
BAZ1A	gene	ESRRA	gTF
ABHD5	gene	ETF	gTF
BAZ1A	gene	ETF	gTF
FAM120A	gene	ETF	gTF
LRRFIP1	gene	ETF	gTF
MAP2K7	gene	ETF	gTF
NCAM1	gene	ETF	gTF
TCF3	gene	ETF	gTF
BAZ1A	gene	ETS	gTF
AKAP13	gene	ETS1	gTF
BAZ1A	gene	ETS1	gTF
CTBP2	gene	ETS1	gTF
AKAP13	gene	ETS2	gTF
FAM120A	gene	ETS2	gTF
PML	gene	ETS2	gTF
AKAP13	gene	EVI1	gTF
THOC2	gene	EVI1	gTF
ABHD5	gene	FKHL5	gTF
AKAP13	gene	FKHL5	gTF
ATM	gene	FKHL5	gTF
BAZ1A	gene	FKHL5	gTF
FAM120A	gene	FKHL5	gTF
SUPT20H	gene	FKHL5	gTF
MAP2K7	gene	FKLF	gTF
TCF3	gene	FKLF	gTF
AKAP13	gene	FLI1	gTF
BAZ1A	gene	FLI1	gTF
THOC2	gene	FLI1	gTF
TMX4	gene	FLI1	gTF
TMX4	gene	FOS	gTF
PML	gene	FOSL1	gTF
BAZ1A	gene	FOXA1	gTF
BMX	gene	FOXA1	gTF
FAM102A	gene	FOXA1	gTF
AKAP13	gene	FOXB1	gTF
ATM	gene	FOXC1	gTF
IRS2	gene	FOXC1	gTF
SUPT20H	gene	FOXC1	gTF
TCF3	gene	FOXC1	gTF
THOC2	gene	FOXC1	gTF
ABHD5	gene	FOXD2	gTF
AKAP13	gene	FOXD2	gTF
CTBP2	gene	FOXD2	gTF
YME1L1	gene	FOXD2	gTF
ABHD5	gene	FOXD3	gTF
CTBP2	gene	FOXD3	gTF
YME1L1	gene	FOXD3	gTF
ABHD5	gene	FOXG1	gTF
AKAP13	gene	FOXG1	gTF
CTBP2	gene	FOXG1	gTF
YME1L1	gene	FOXG1	gTF
ABHD5	gene	FOXI1	gTF
CTBP2	gene	FOXI1	gTF
YME1L1	gene	FOXI1	gTF
YME1L1	gene	FOXJ2	gTF
YME1L1	gene	FOXJ3	gTF
ABHD5	gene	FOXK1	gTF
YME1L1	gene	FOXK1	gTF
ABHD5	gene	FOXL1	gTF
YME1L1	gene	FOXL1	gTF
ABCA1	gene	FOXM1	gTF
BMX	gene	FOXM1	gTF
AKAP13	gene	FOXO1	gTF
NCAM1	gene	FOXO1	gTF
SUPT20H	gene	FOXO1	gTF
THOC2	gene	FOXO1	gTF
THOC2	gene	FOXO1	gTF
YME1L1	gene	FOXO1	gTF
ABCA1	gene	FOXO1A	gTF
ABHD5	gene	FOXO1A	gTF
ATM	gene	FOXO1A	gTF
BAZ1A	gene	FOXO1A	gTF
BMX	gene	FOXO1A	gTF
IRS2	gene	FOXO1A	gTF
NCAM1	gene	FOXO1A	gTF
SUPT20H	gene	FOXO1A	gTF
TCF3	gene	FOXO1A	gTF
YME1L1	gene	FOXO1A	gTF
AKAP13	gene	FOXO3	gTF
YME1L1	gene	FOXO3	gTF
ABHD5	gene	FOXO4	gTF
AKAP13	gene	FOXO4	gTF
YME1L1	gene	FOXO4	gTF
ABHD5	gene	FOXO6	gTF
CTBP2	gene	FOXO6	gTF
YME1L1	gene	FOXO6	gTF
CTBP2	gene	FOXP3	gTF
IRS2	gene	FOXP3	gTF
YME1L1	gene	FOXP3	gTF
ATM	gene	FRA1	gTF
TMX4	gene	FRA1	gTF
AKAP13	gene	FXR	gTF
ATM	gene	FXR	gTF
BAZ1A	gene	FXR	gTF
PML	gene	FXR	gTF
TCF3	gene	FXR	gTF
THOC2	gene	FXR	gTF
AKAP13	gene	GABPA	gTF
APMAP	gene	GABPA	gTF
BAZ1A	gene	GABPA	gTF
BMX	gene	GABPA	gTF
CDKL5	gene	GABPA	gTF
LRRFIP1	gene	GABPA	gTF
THOC2	gene	GABPA	gTF
YME1L1	gene	GABPA	gTF
CDKL5	gene	GABPAGABPB	gTF
THOC2	gene	GABPAGABPB	gTF
ABCA1	gene	GATA	gTF
MAP2K7	gene	GATA	gTF
APMAP	gene	GATA2	gTF
ABCA1	gene	GATA3	gTF
ABHD5	gene	GATA3	gTF
APMAP	gene	GATA3	gTF
CDKL5	gene	GATA3	gTF
MAP2K7	gene	GATA3	gTF
BAZ1A	gene	GATA4	gTF
CDKL5	gene	GATA4	gTF
THOC2	gene	GATA4	gTF
AKAP13	gene	GATA5	gTF
BAZ1A	gene	GATA5	gTF
BMX	gene	GATA5	gTF
CEBPD	gene	GATA5	gTF
CTBP2	gene	GATA5	gTF
SUPT20H	gene	GATA5	gTF
THOC2	gene	GATA5	gTF
ABCA1	gene	GATA6	gTF
ABHD5	gene	GATA6	gTF
AKAP13	gene	GATA6	gTF
ATM	gene	GATA6	gTF
MAP2K7	gene	GATA6	gTF
THOC2	gene	GATA6	gTF
AKAP13	gene	GCMA	gTF
CEBPD	gene	GCMA	gTF
SUPT20H	gene	GCMA	gTF
TMX4	gene	GCMA	gTF
BCL2	gene	GEN	gTF
YME1L1	gene	GEN	gTF
BMX	gene	GFI1B	gTF
YME1L1	gene	GFI1B	gTF
ABCA1	gene	GKLF	gTF
AKAP13	gene	GKLF	gTF
CDKL5	gene	GKLF	gTF
FAM120A	gene	GKLF	gTF
NCAM1	gene	GKLF	gTF
TCF3	gene	GKLF	gTF
THOC2	gene	GKLF	gTF
CTBP2	gene	GMEB2	gTF
BCL2	gene	GR	gTF
TMX4	gene	HDAC1	gTF
CDKL5	gene	HEB	gTF
PML	gene	HEB	gTF
ABCA1	gene	HES1	gTF
BAZ1A	gene	HFH2	gTF
SUPT20H	gene	HFH2	gTF
AKAP13	gene	HIF1A	gTF
FAM120A	gene	HIF1A	gTF
TCF3	gene	HIF1A	gTF
THOC2	gene	HIF1A	gTF
YME1L1	gene	HIF1A	gTF
TCF3	gene	HIF1AARNT	gTF
TCF3	gene	HNF1A	gTF
AKAP13	gene	HNF3ALPHA	gTF
ABCA1	gene	HNF3G	gTF
AKAP13	gene	HNF3G	gTF
BMX	gene	HNF3G	gTF
ABHD5	gene	HOXA10	gTF
SUPT20H	gene	HOXA10	gTF
AKAP13	gene	HOXA13	gTF
ATM	gene	HOXA13	gTF
BAZ1A	gene	HOXA13	gTF
BMX	gene	HOXA13	gTF
CDKL5	gene	HOXA13	gTF
FAM120A	gene	HOXA13	gTF
IRS2	gene	HOXA13	gTF
SUPT20H	gene	HOXA13	gTF
THOC2	gene	HOXA13	gTF
YME1L1	gene	HOXA13	gTF
BAZ1A	gene	HOXA5	gTF
ATM	gene	HOXA7	gTF
AKAP13	gene	HOXA913	gTF
AKAP13	gene	HOXA913	gTF
CEBPD	gene	HOXB2	gTF
MAP2K7	gene	HOXB2	gTF
SUPT20H	gene	HOXB2	gTF
THOC2	gene	HOXC10	gTF
AKAP13	gene	HOXC11	gTF
THOC2	gene	HOXC12	gTF
THOC2	gene	HOXD12	gTF
MAP2K7	gene	HOXD3	gTF
SUPT20H	gene	HOXD3	gTF
BAZ1A	gene	HOXD9	gTF
APMAP	gene	HSF4	gTF
BAZ1A	gene	HSF4	gTF
BMX	gene	HSF4	gTF
CTBP2	gene	HSF4	gTF
FAM102A	gene	HSF4	gTF
FAM120A	gene	HSF4	gTF
IRS2	gene	HSF4	gTF
MAP2K7	gene	HSF4	gTF
NCOA3	gene	HSF4	gTF
PML	gene	HSF4	gTF
TCF3	gene	HSF4	gTF
THOC2	gene	HSF4	gTF
FAM102A	gene	HTF4	gTF
FAM120A	gene	HTF4	gTF
PML	gene	HTF4	gTF
ABHD5	gene	IK	gTF
AKAP13	gene	IK	gTF
BAZ1A	gene	IK	gTF
CEBPD	gene	IK	gTF
HLA-C	gene	IK	gTF
MAP2K7	gene	IK	gTF
TCF3	gene	IK	gTF
THOC2	gene	IK	gTF
CDKL5	gene	ING4	gTF
FAM120A	gene	ING4	gTF
PML	gene	ING4	gTF
SUPT20H	gene	ING4	gTF
TCF3	gene	ING4	gTF
THOC2	gene	ING4	gTF
AKAP13	gene	IPF1	gTF
ATM	gene	IPF1	gTF
FAM102A	gene	IPF1	gTF
FAM120A	gene	IPF1	gTF
SUPT20H	gene	IPF1	gTF
TMX4	gene	IPF1	gTF
YME1L1	gene	IPF1	gTF
TMX4	gene	IPF7	gTF
SUPT20H	gene	IRF1	gTF
BAZ1A	gene	IRF4	gTF
CEBPD	gene	IRF4	gTF
FAM120A	gene	IRF4	gTF
SUPT20H	gene	IRF4	gTF
AKAP13	gene	IRF7	gTF
ATM	gene	IRF7	gTF
BAZ1A	gene	IRF7	gTF
CDKL5	gene	IRF7	gTF
CTBP2	gene	IRF7	gTF
FAM120A	gene	IRF7	gTF
SUPT20H	gene	IRF7	gTF
ABHD5	gene	IRF8	gTF
BAZ1A	gene	IRF8	gTF
CDKL5	gene	IRF8	gTF
AKAP13	gene	ISL2	gTF
ATM	gene	ISL2	gTF
FAM102A	gene	ISL2	gTF
TMX4	gene	ISL2	gTF
YME1L1	gene	ISL2	gTF
AKAP13	gene	JUNB	gTF
PML	gene	JUNB	gTF
TMX4	gene	JUNB	gTF
TMX4	gene	JUND	gTF
YME1L1	gene	JUND	gTF
ABCA1	gene	KID3	gTF
ABHD5	gene	KID3	gTF
APMAP	gene	KID3	gTF
ATM	gene	KID3	gTF
BAZ1A	gene	KID3	gTF
BCL2	gene	KID3	gTF
BMX	gene	KID3	gTF
CDKL5	gene	KID3	gTF
CEBPD	gene	KID3	gTF
CTBP2	gene	KID3	gTF
FAM102A	gene	KID3	gTF
FAM120A	gene	KID3	gTF
IRS2	gene	KID3	gTF
LRRFIP1	gene	KID3	gTF
MAP2K7	gene	KID3	gTF
NCAM1	gene	KID3	gTF
PML	gene	KID3	gTF
SUPT20H	gene	KID3	gTF
TCF3	gene	KID3	gTF
YME1L1	gene	KID3	gTF
CTBP2	gene	KLF	gTF
LRRFIP1	gene	KLF	gTF
NCOA3	gene	KLF	gTF
TCF3	gene	KLF	gTF
MAP2K7	gene	KLF14	gTF
ABCA1	gene	KLF17	gTF
BAZ1A	gene	KLF17	gTF
CTBP2	gene	KLF17	gTF
FAM120A	gene	KLF17	gTF
LILRB1	gene	KLF17	gTF
PML	gene	KLF17	gTF
TCF3	gene	KLF17	gTF
THOC2	gene	KLF17	gTF
YME1L1	gene	KLF17	gTF
TCF3	gene	KLF3	gTF
ABHD5	gene	KLF7	gTF
ABHD5	gene	KLF8	gTF
CTBP2	gene	KLF8	gTF
TCF3	gene	KLF8	gTF
ATM	gene	LBP1	gTF
PML	gene	LBP1	gTF
TCF3	gene	LBP1	gTF
ATM	gene	LEF1	gTF
FAM120A	gene	LEF1	gTF
LRRFIP1	gene	LEF1	gTF
SUPT20H	gene	LEF1	gTF
TCF3	gene	LEF1	gTF
THOC2	gene	LEF1	gTF
YME1L1	gene	LEF1	gTF
TCF3	gene	LFA1	gTF
ATM	gene	LHX2	gTF
BAZ1A	gene	LHX2	gTF
CDKL5	gene	LHX2	gTF
SUPT20H	gene	LHX2	gTF
THOC2	gene	LHX2	gTF
YME1L1	gene	LHX2	gTF
ABHD5	gene	LHX3	gTF
ATM	gene	LHX3	gTF
BAZ1A	gene	LHX3	gTF
BCL2	gene	LHX3	gTF
FAM120A	gene	LHX3	gTF
TCF3	gene	LHX3	gTF
TMX4	gene	LHX3	gTF
BAZ1A	gene	LHX4	gTF
CDKL5	gene	LHX4	gTF
FAM120A	gene	LHX4	gTF
THOC2	gene	LHX4	gTF
CDKL5	gene	LHX9	gTF
ABCA1	gene	LKLF	gTF
ABHD5	gene	LKLF	gTF
APMAP	gene	LKLF	gTF
ATM	gene	LKLF	gTF
BAZ1A	gene	LKLF	gTF
FAM120A	gene	LKLF	gTF
LILRB1	gene	LKLF	gTF
MAP2K7	gene	LKLF	gTF
PML	gene	LKLF	gTF
TCF3	gene	LKLF	gTF
THOC2	gene	LKLF	gTF
YME1L1	gene	LKLF	gTF
TCF3	gene	LMO2COM	gTF
THOC2	gene	LMO2COM	gTF
ATM	gene	LMX1	gTF
BAZ1A	gene	LMX1	gTF
CEBPD	gene	LMX1	gTF
BAZ1A	gene	LMX1A	gTF
CDKL5	gene	LMX1A	gTF
FAM120A	gene	LMX1A	gTF
THOC2	gene	LMX1A	gTF
ATM	gene	LPOLYA	gTF
AKAP13	gene	MAFA	gTF
ATM	gene	MAFA	gTF
BAZ1A	gene	MAFA	gTF
PML	gene	MAFA	gTF
TCF3	gene	MAFA	gTF
TMX4	gene	MAFA	gTF
CTBP2	gene	MAFB	gTF
FAM102A	gene	MAFB	gTF
HLA-C	gene	MAFB	gTF
LRRFIP1	gene	MAFB	gTF
TCF3	gene	MAFB	gTF
YME1L1	gene	MAFB	gTF
APMAP	gene	MAZ	gTF
MAP2K7	gene	MAZ	gTF
TCF3	gene	MAZ	gTF
ABCA1	gene	MEF2C	gTF
ABHD5	gene	MEF2C	gTF
APMAP	gene	MEF2C	gTF
ATM	gene	MEF2C	gTF
BAZ1A	gene	MEF2C	gTF
CTBP2	gene	MEF2C	gTF
FAM120A	gene	MEF2C	gTF
IRS2	gene	MEF2C	gTF
SUPT20H	gene	MEF2C	gTF
TCF3	gene	MEF2C	gTF
THOC2	gene	MEF2C	gTF
BAZ1A	gene	MEF2D	gTF
CEBPD	gene	MEF2D	gTF
NCOA3	gene	MEF2D	gTF
SUPT20H	gene	MEF2D	gTF
TMX4	gene	MEF2D	gTF
BCL2	gene	MEIS1	gTF
BCL2	gene	MEIS2	gTF
PML	gene	MEIS2	gTF
BCL2	gene	MEIS3	gTF
FAM120A	gene	MEOX2	gTF
CEBPD	gene	MGA	gTF
FAM120A	gene	MGA	gTF
TCF3	gene	MGA	gTF
THOC2	gene	MGA	gTF
CTBP2	gene	MITF	gTF
FAM120A	gene	MIXL1	gTF
THOC2	gene	MIXL1	gTF
ATM	gene	MIZF	gTF
FAM120A	gene	MNX1	gTF
ABCA1	gene	MOVOB	gTF
ABHD5	gene	MOVOB	gTF
BAZ1A	gene	MOVOB	gTF
CTBP2	gene	MOVOB	gTF
LRRFIP1	gene	MOVOB	gTF
NCOA3	gene	MOVOB	gTF
TCF3	gene	MOVOB	gTF
THOC2	gene	MOVOB	gTF
FAM102A	gene	MRF4	gTF
FAM120A	gene	MRF4	gTF
PML	gene	MRF4	gTF
CDKL5	gene	MSX1	gTF
BAZ1A	gene	MSX2	gTF
FAM120A	gene	MSX2	gTF
MAP2K7	gene	MSX2	gTF
SUPT20H	gene	MSX2	gTF
THOC2	gene	MSX2	gTF
PML	gene	MTF1	gTF
APMAP	gene	MYB	gTF
FAM102A	gene	MYB	gTF
FAM120A	gene	MYB	gTF
PML	gene	MYB	gTF
ABCA1	gene	MYC	gTF
PML	gene	MYC	gTF
TCF3	gene	MYC	gTF
BAZ1A	gene	MYOD	gTF
FAM120A	gene	MYOD	gTF
ATM	gene	MYOGENIN	gTF
BAZ1A	gene	MYOGENIN	gTF
CDKL5	gene	MYOGENIN	gTF
CTBP2	gene	MYOGENIN	gTF
FAM120A	gene	MYOGENIN	gTF
PML	gene	MYOGENIN	gTF
TCF3	gene	MYOGENIN	gTF
ATM	gene	MZF1	gTF
CTBP2	gene	MZF1	gTF
LRRFIP1	gene	MZF1	gTF
SUPT20H	gene	MZF1	gTF
TCF3	gene	MZF1	gTF
THOC2	gene	MZF1	gTF
YME1L1	gene	NERF	gTF
ATM	gene	NEUROD	gTF
BAZ1A	gene	NEUROD	gTF
CDKL5	gene	NEUROD	gTF
CTBP2	gene	NEUROD	gTF
FAM120A	gene	NEUROD	gTF
PML	gene	NEUROD	gTF
TCF3	gene	NEUROD	gTF
ATM	gene	NF1A	gTF
FAM102A	gene	NF1A	gTF
LRRFIP1	gene	NF1A	gTF
CTBP2	gene	NF1B	gTF
TCF3	gene	NF1B	gTF
ATM	gene	NF1C	gTF
SUPT20H	gene	NFAT	gTF
ABCA1	gene	NFAT1	gTF
ATM	gene	NFAT1	gTF
BAZ1A	gene	NFAT1	gTF
BCL2	gene	NFAT1	gTF
BMX	gene	NFAT1	gTF
NCAM1	gene	NFAT1	gTF
PML	gene	NFAT1	gTF
SUPT20H	gene	NFAT1	gTF
TCF3	gene	NFAT1	gTF
THOC2	gene	NFAT1	gTF
ATM	gene	NFAT2	gTF
BAZ1A	gene	NFAT2	gTF
TCF3	gene	NFAT3	gTF
YME1L1	gene	NFAT3	gTF
ABCA1	gene	NFAT4	gTF
ATM	gene	NFAT4	gTF
BAZ1A	gene	NFAT4	gTF
BCL2	gene	NFAT4	gTF
BMX	gene	NFAT4	gTF
NCAM1	gene	NFAT4	gTF
PML	gene	NFAT4	gTF
SUPT20H	gene	NFAT4	gTF
TCF3	gene	NFAT4	gTF
THOC2	gene	NFAT4	gTF
ATM	gene	NFATC2	gTF
BAZ1A	gene	NFATC2	gTF
BCL2	gene	NFATC2	gTF
CTBP2	gene	NFATC2	gTF
SUPT20H	gene	NFATC2	gTF
TMX4	gene	NFATC2	gTF
TCF3	gene	NFE2	gTF
THOC2	gene	NKX25	gTF
ABCA1	gene	NKX2B	gTF
ABHD5	gene	NKX2B	gTF
FAM120A	gene	NKX2B	gTF
SUPT20H	gene	NKX2B	gTF
TCF3	gene	NKX2B	gTF
THOC2	gene	NKX2B	gTF
ABHD5	gene	NKX32	gTF
AKAP13	gene	NKX32	gTF
ATM	gene	NKX32	gTF
BMX	gene	NKX32	gTF
FAM120A	gene	NKX32	gTF
THOC2	gene	NKX32	gTF
TMX4	gene	NKX32	gTF
MAP2K7	gene	NKX61	gTF
SUPT20H	gene	NKX61	gTF
ABCA1	gene	NMYC	gTF
ATM	gene	NMYC	gTF
BAZ1A	gene	NMYC	gTF
BCL2	gene	NMYC	gTF
CEBPD	gene	NMYC	gTF
CTBP2	gene	NMYC	gTF
FAM102A	gene	NMYC	gTF
NCAM1	gene	NMYC	gTF
SUPT20H	gene	NMYC	gTF
THOC2	gene	NMYC	gTF
YME1L1	gene	NMYC	gTF
BCL2	gene	NR1B2	gTF
CTBP2	gene	NR1B2	gTF
LRRFIP1	gene	NR1B2	gTF
TCF3	gene	NR1B2	gTF
APMAP	gene	NR2C2	gTF
BCL2	gene	NR2C2	gTF
HLA-C	gene	NR2C2	gTF
SUPT20H	gene	NR2E1	gTF
BAZ1A	gene	NR4A2	gTF
CTBP2	gene	NR4A2	gTF
SUPT20H	gene	NR4A2	gTF
TCF3	gene	NRF1	gTF
CTBP2	gene	NUR77	gTF
LRRFIP1	gene	NUR77	gTF
AKAP13	gene	NURR1	gTF
SUPT20H	gene	OC2	gTF
THOC2	gene	OC2	gTF
TMX4	gene	OC2	gTF
ABCA1	gene	OG2	gTF
ATM	gene	OG2	gTF
BAZ1A	gene	OG2	gTF
CEBPD	gene	OG2	gTF
SUPT20H	gene	OG2	gTF
THOC2	gene	OG2	gTF
TMX4	gene	OG2	gTF
CDKL5	gene	OSF2	gTF
ATM	gene	OTX	gTF
SUPT20H	gene	OTX1	gTF
CTBP2	gene	OTX2	gTF
CDKL5	gene	P300	gTF
ABCA1	gene	PARP	gTF
ABHD5	gene	PARP	gTF
APMAP	gene	PARP	gTF
ATM	gene	PARP	gTF
BAZ1A	gene	PARP	gTF
CDKL5	gene	PARP	gTF
CTBP2	gene	PARP	gTF
FAM102A	gene	PARP	gTF
FAM120A	gene	PARP	gTF
IRS2	gene	PARP	gTF
MAP2K7	gene	PARP	gTF
NCOA3	gene	PARP	gTF
PML	gene	PARP	gTF
SUPT20H	gene	PARP	gTF
TCF3	gene	PARP	gTF
THOC2	gene	PARP	gTF
TMX4	gene	PARP	gTF
SUPT20H	gene	PAX4	gTF
ABCA1	gene	PAX5	gTF
ATM	gene	PEA3	gTF
BAZ1A	gene	PEA3	gTF
FAM120A	gene	PEA3	gTF
MAP2K7	gene	PEA3	gTF
THOC2	gene	PEA3	gTF
TMX4	gene	PEA3	gTF
YME1L1	gene	PEA3	gTF
ATM	gene	PEBP2B	gTF
BCL2	gene	PEBP2B	gTF
CTBP2	gene	PEBP2B	gTF
TCF3	gene	PEBP2B	gTF
ATM	gene	PITX2	gTF
BAZ1A	gene	PITX2	gTF
BCL2	gene	PITX2	gTF
CEBPD	gene	PITX2	gTF
FAM102A	gene	PITX2	gTF
YME1L1	gene	PITX2	gTF
APMAP	gene	PITX3	gTF
CDKL5	gene	PITX3	gTF
THOC2	gene	PITX3	gTF
ABHD5	gene	PMX1	gTF
ATM	gene	PMX1	gTF
BAZ1A	gene	PMX1	gTF
FAM120A	gene	PMX1	gTF
LILRB1	gene	PMX1	gTF
MAP2K7	gene	PMX1	gTF
NCAM1	gene	PMX1	gTF
PML	gene	PMX1	gTF
SUPT20H	gene	PMX1	gTF
THOC2	gene	PMX1	gTF
TMX4	gene	PMX1	gTF
BAZ1A	gene	POU1F1	gTF
TCF3	gene	POU2F2	gTF
AKAP13	gene	POU4F3	gTF
ATM	gene	POU4F3	gTF
BAZ1A	gene	POU4F3	gTF
BMX	gene	POU4F3	gTF
CEBPD	gene	POU4F3	gTF
CTBP2	gene	POU4F3	gTF
FAM120A	gene	POU4F3	gTF
ATM	gene	PRDM9	gTF
CDKL5	gene	PRRX1	gTF
ABHD5	gene	PRRX2	gTF
AKAP13	gene	PRRX2	gTF
ATM	gene	PRRX2	gTF
BAZ1A	gene	PRRX2	gTF
BCL2	gene	PRRX2	gTF
CDKL5	gene	PRRX2	gTF
FAM120A	gene	PRRX2	gTF
LRRFIP1	gene	PRRX2	gTF
MAP2K7	gene	PRRX2	gTF
NCAM1	gene	PRRX2	gTF
NCOA3	gene	PRRX2	gTF
PML	gene	PRRX2	gTF
SUPT20H	gene	PRRX2	gTF
TCF3	gene	PRRX2	gTF
THOC2	gene	PRRX2	gTF
TMX4	gene	PRRX2	gTF
YME1L1	gene	PRRX2	gTF
THOC2	gene	PU1	gTF
CDKL5	gene	RAX2	gTF
CTBP2	gene	RBPJK	gTF
HLA-C	gene	RELA	gTF
ATM	gene	REST	gTF
APMAP	gene	REX1	gTF
BAZ1A	gene	RFX	gTF
ATM	gene	RORBETA	gTF
BAZ1A	gene	RPC155	gTF
NCAM1	gene	RPC155	gTF
TCF3	gene	RREB1	gTF
CDKL5	gene	RXRA	gTF
CTBP2	gene	RXRA	gTF
LRRFIP1	gene	RXRA	gTF
TCF3	gene	RXRA	gTF
SUPT20H	gene	SALL1	gTF
AKAP13	gene	SALL2	gTF
ATM	gene	SALL2	gTF
CTBP2	gene	SALL2	gTF
LRRFIP1	gene	SALL2	gTF
NCOA3	gene	SALL2	gTF
TCF3	gene	SALL2	gTF
THOC2	gene	SALL2	gTF
TMX4	gene	SALL2	gTF
SUPT20H	gene	SALL3	gTF
ABCA1	gene	SATB1	gTF
ATM	gene	SATB1	gTF
BAZ1A	gene	SATB1	gTF
BCL2	gene	SATB1	gTF
CDKL5	gene	SATB1	gTF
CTBP2	gene	SATB1	gTF
FAM120A	gene	SATB1	gTF
IRS2	gene	SATB1	gTF
MAP2K7	gene	SATB1	gTF
NCAM1	gene	SATB1	gTF
PML	gene	SATB1	gTF
SUPT20H	gene	SATB1	gTF
TCF3	gene	SATB1	gTF
THOC2	gene	SATB1	gTF
CDKL5	gene	SHOX2	gTF
MAP2K7	gene	SIRT6	gTF
FAM120A	gene	SLUG	gTF
ABHD5	gene	SMAD	gTF
BCL2	gene	SMAD	gTF
LRRFIP1	gene	SMAD1	gTF
ABHD5	gene	SMAD2	gTF
AKAP13	gene	SMAD2	gTF
APMAP	gene	SMAD2	gTF
ATM	gene	SMAD2	gTF
BAZ1A	gene	SMAD2	gTF
BMX	gene	SMAD2	gTF
CEBPD	gene	SMAD2	gTF
CTBP2	gene	SMAD2	gTF
FAM102A	gene	SMAD2	gTF
LRRFIP1	gene	SMAD2	gTF
NCAM1	gene	SMAD2	gTF
PML	gene	SMAD2	gTF
YME1L1	gene	SMAD2	gTF
CTBP2	gene	SMAD3	gTF
APMAP	gene	SMAD4	gTF
BAZ1A	gene	SMAD4	gTF
CTBP2	gene	SMAD4	gTF
FAM102A	gene	SMAD4	gTF
LRRFIP1	gene	SMAD4	gTF
MAP2K7	gene	SMAD4	gTF
SUPT20H	gene	SMAD4	gTF
LRRFIP1	gene	SMAD5	gTF
ABCA1	gene	SOX10	gTF
ABHD5	gene	SOX10	gTF
ATM	gene	SOX10	gTF
BAZ1A	gene	SOX10	gTF
BCL2	gene	SOX10	gTF
BMX	gene	SOX10	gTF
CDKL5	gene	SOX10	gTF
CEBPD	gene	SOX10	gTF
CTBP2	gene	SOX10	gTF
FAM102A	gene	SOX10	gTF
LRRFIP1	gene	SOX10	gTF
MAP2K7	gene	SOX10	gTF
PML	gene	SOX10	gTF
SUPT20H	gene	SOX10	gTF
TCF3	gene	SOX10	gTF
THOC2	gene	SOX10	gTF
TMX4	gene	SOX10	gTF
FAM102A	gene	SOX12	gTF
AKAP13	gene	SOX15	gTF
ABHD5	gene	SOX17	gTF
ATM	gene	SOX17	gTF
BCL2	gene	SOX17	gTF
BMX	gene	SOX17	gTF
CDKL5	gene	SOX17	gTF
CTBP2	gene	SOX17	gTF
TCF3	gene	SOX17	gTF
THOC2	gene	SOX17	gTF
YME1L1	gene	SOX17	gTF
ABCA1	gene	SOX18	gTF
APMAP	gene	SOX18	gTF
ATM	gene	SOX18	gTF
BMX	gene	SOX18	gTF
CDKL5	gene	SOX18	gTF
CTBP2	gene	SOX18	gTF
FAM102A	gene	SOX18	gTF
FAM120A	gene	SOX18	gTF
LRRFIP1	gene	SOX18	gTF
MAP2K7	gene	SOX18	gTF
PML	gene	SOX18	gTF
SUPT20H	gene	SOX18	gTF
TCF3	gene	SOX18	gTF
THOC2	gene	SOX18	gTF
YME1L1	gene	SOX18	gTF
TMX4	gene	SOX30	gTF
ABCA1	gene	SOX4	gTF
ABHD5	gene	SOX4	gTF
ATM	gene	SOX4	gTF
BAZ1A	gene	SOX4	gTF
BMX	gene	SOX4	gTF
CDKL5	gene	SOX4	gTF
CTBP2	gene	SOX4	gTF
FAM120A	gene	SOX4	gTF
IRS2	gene	SOX4	gTF
NCAM1	gene	SOX4	gTF
PML	gene	SOX4	gTF
SUPT20H	gene	SOX4	gTF
THOC2	gene	SOX4	gTF
YME1L1	gene	SOX4	gTF
ABHD5	gene	SOX5	gTF
NCAM1	gene	SP1	gTF
TCF3	gene	SP1	gTF
ABCA1	gene	SP18	gTF
ABCA1	gene	SP2	gTF
ABHD5	gene	SP2	gTF
APMAP	gene	SP2	gTF
ATM	gene	SP2	gTF
CDKL5	gene	SP2	gTF
MAP2K7	gene	SP2	gTF
TCF3	gene	SP2	gTF
ABHD5	gene	SP3	gTF
APMAP	gene	SP3	gTF
ATM	gene	SP3	gTF
MAP2K7	gene	SP3	gTF
TCF3	gene	SP3	gTF
MAP2K7	gene	SP5	gTF
ABHD5	gene	SP6	gTF
APMAP	gene	SP6	gTF
ATM	gene	SP6	gTF
MAP2K7	gene	SP6	gTF
TCF3	gene	SP6	gTF
MAP2K7	gene	SP8	gTF
MAP2K7	gene	SP9	gTF
ATM	gene	SPI1	gTF
PML	gene	SPI1	gTF
SUPT20H	gene	SPI1	gTF
THOC2	gene	SPI1	gTF
TMX4	gene	SPI1	gTF
YME1L1	gene	SPI1	gTF
ABHD5	gene	SPIB	gTF
AKAP13	gene	SPIB	gTF
APMAP	gene	SPIB	gTF
ATM	gene	SPIB	gTF
BAZ1A	gene	SPIB	gTF
BCL2	gene	SPIB	gTF
BMX	gene	SPIB	gTF
CDKL5	gene	SPIB	gTF
CEBPD	gene	SPIB	gTF
CTBP2	gene	SPIB	gTF
FAM102A	gene	SPIB	gTF
FAM120A	gene	SPIB	gTF
HLA-C	gene	SPIB	gTF
LRRFIP1	gene	SPIB	gTF
MAP2K7	gene	SPIB	gTF
NCAM1	gene	SPIB	gTF
NCOA3	gene	SPIB	gTF
PML	gene	SPIB	gTF
SUPT20H	gene	SPIB	gTF
TCF3	gene	SPIB	gTF
THOC2	gene	SPIB	gTF
TMX4	gene	SPIB	gTF
YME1L1	gene	SPIB	gTF
BAZ1A	gene	SPIC	gTF
BAZ1A	gene	SREBP1	gTF
FAM102A	gene	SREBP1	gTF
LILRB1	gene	SREBP1	gTF
TCF3	gene	SREBP1	gTF
ABCA1	gene	SRY	gTF
ABHD5	gene	SRY	gTF
ATM	gene	SRY	gTF
BAZ1A	gene	SRY	gTF
BMX	gene	SRY	gTF
CDKL5	gene	SRY	gTF
IRS2	gene	SRY	gTF
NCAM1	gene	SRY	gTF
SUPT20H	gene	SRY	gTF
TCF3	gene	SRY	gTF
THOC2	gene	SRY	gTF
YME1L1	gene	SRY	gTF
ABHD5	gene	STAT3	gTF
BAZ1A	gene	STAT3	gTF
FAM120A	gene	STAT3	gTF
LRRFIP1	gene	STAT3	gTF
YME1L1	gene	STAT3	gTF
ABHD5	gene	STAT4	gTF
ATM	gene	STAT5A	gTF
ATM	gene	TAL1	gTF
BAZ1A	gene	TAL1	gTF
CTBP2	gene	TAL1	gTF
MAP2K7	gene	TAL1	gTF
BAZ1A	gene	TBP	gTF
FAM120A	gene	TBR2	gTF
CEBPD	gene	TBX1	gTF
FAM120A	gene	TBX1	gTF
TCF3	gene	TBX1	gTF
THOC2	gene	TBX1	gTF
CEBPD	gene	TBX15	gTF
FAM120A	gene	TBX15	gTF
TCF3	gene	TBX15	gTF
THOC2	gene	TBX15	gTF
TCF3	gene	TBX2	gTF
THOC2	gene	TBX2	gTF
AKAP13	gene	TBX20	gTF
FAM120A	gene	TBX21	gTF
CEBPD	gene	TBX4	gTF
FAM120A	gene	TBX4	gTF
TCF3	gene	TBX4	gTF
THOC2	gene	TBX4	gTF
FAM120A	gene	TBX5	gTF
ABCA1	gene	TCF1	gTF
BAZ1A	gene	TCF1	gTF
BCL2	gene	TCF1	gTF
CDKL5	gene	TCF1	gTF
PML	gene	TCF1	gTF
TCF3	gene	TCF1	gTF
THOC2	gene	TCF1	gTF
TMX4	gene	TCF1	gTF
APMAP	gene	TCF3	gTF
BAZ1A	gene	TCF3	gTF
CTBP2	gene	TCF3	gTF
FAM120A	gene	TCF3	gTF
LRRFIP1	gene	TCF3	gTF
SUPT20H	gene	TCF3	gTF
TCF3	gene	TCF3	gTF
THOC2	gene	TCF3	gTF
CDKL5	gene	TCF4	gTF
CTBP2	gene	TCF4	gTF
SUPT20H	gene	TCF4	gTF
YME1L1	gene	TCF4	gTF
BAZ1A	gene	TEAD3	gTF
THOC2	gene	TEAD3	gTF
ABHD5	gene	TEF1	gTF
BMX	gene	TEF1	gTF
CTBP2	gene	TEF1	gTF
MAP2K7	gene	TEF1	gTF
NCOA3	gene	TEF1	gTF
PML	gene	TEF1	gTF
TCF3	gene	TEF1	gTF
THOC2	gene	TEF1	gTF
IRS2	gene	TEF3	gTF
CDKL5	gene	TEF5	gTF
SUPT20H	gene	TEF5	gTF
ABHD5	gene	TFIII	gTF
CTBP2	gene	TFIII	gTF
BMX	gene	THAP1	gTF
MAP2K7	gene	TIEG1	gTF
AKAP13	gene	TORC2	gTF
CTBP2	gene	TORC2	gTF
CDKL5	gene	TTF1	gTF
TMX4	gene	TTF1	gTF
CDKL5	gene	TWIST	gTF
PML	gene	TWIST	gTF
TCF3	gene	TWIST	gTF
THOC2	gene	TWIST	gTF
BAZ1A	gene	UNCX	gTF
CDKL5	gene	UNCX	gTF
FAM120A	gene	UNCX	gTF
THOC2	gene	UNCX	gTF
ABCA1	gene	USF	gTF
CDKL5	gene	USF	gTF
TCF3	gene	USF	gTF
ABCA1	gene	USF2	gTF
CTBP2	gene	USF2	gTF
PML	gene	USF2	gTF
TCF3	gene	USF2	gTF
THOC2	gene	USF2	gTF
YME1L1	gene	VAX1	gTF
YME1L1	gene	VAX2	gTF
FAM120A	gene	VDRRXRALPHA	gTF
CTBP2	gene	WT1	gTF
FAM120A	gene	WT1	gTF
THOC2	gene	WT1	gTF
BAZ1A	gene	YY1	gTF
SUPT20H	gene	YY1	gTF
TCF3	gene	YY1	gTF
YME1L1	gene	YY1	gTF
APMAP	gene	YY2	gTF
BCL2	gene	YY2	gTF
NCOA3	gene	YY2	gTF
BAZ1A	gene	ZAC	gTF
BCL2	gene	ZAC	gTF
CDKL5	gene	ZAC	gTF
FAM120A	gene	ZAC	gTF
HLA-C	gene	ZAC	gTF
TCF3	gene	ZAC	gTF
THOC2	gene	ZAC	gTF
THOC2	gene	ZBP89	gTF
MAP2K7	gene	ZBTB40	gTF
ABHD5	gene	ZBTB44	gTF
ATM	gene	ZBTB44	gTF
BAZ1A	gene	ZBTB44	gTF
CTBP2	gene	ZBTB44	gTF
HLA-C	gene	ZBTB44	gTF
MAP2K7	gene	ZBTB44	gTF
PML	gene	ZBTB44	gTF
ABCA1	gene	ZBTB7C	gTF
BAZ1A	gene	ZEB1	gTF
CTBP2	gene	ZEB1	gTF
NCOA3	gene	ZEB1	gTF
ABHD5	gene	ZF5	gTF
AKAP13	gene	ZF5	gTF
ATM	gene	ZF5	gTF
BAZ1A	gene	ZF5	gTF
CTBP2	gene	ZF5	gTF
LRRFIP1	gene	ZF5	gTF
TCF3	gene	ZF5	gTF
YME1L1	gene	ZF5	gTF
THOC2	gene	ZFP260	gTF
CTBP2	gene	ZFP263	gTF
MAP2K7	gene	ZFP281	gTF
ABCA1	gene	ZFP536	gTF
ABHD5	gene	ZFP536	gTF
APMAP	gene	ZFP536	gTF
CDKL5	gene	ZFP536	gTF
CEBPD	gene	ZFP536	gTF
LRRFIP1	gene	ZFP536	gTF
TCF3	gene	ZFP536	gTF
THOC2	gene	ZFP536	gTF
BMX	gene	ZFP64	gTF
CEBPD	gene	ZFP64	gTF
THOC2	gene	ZFP64	gTF
CTBP2	gene	ZFP641	gTF
TCF3	gene	ZFP641	gTF
CTBP2	gene	ZFP697	gTF
THOC2	gene	ZFP740	gTF
ATM	gene	ZNF135	gTF
ABCA1	gene	ZNF333	gTF
APMAP	gene	ZNF333	gTF
ATM	gene	ZNF333	gTF
BAZ1A	gene	ZNF333	gTF
BMX	gene	ZNF333	gTF
CDKL5	gene	ZNF333	gTF
FAM120A	gene	ZNF333	gTF
IRS2	gene	ZNF333	gTF
MAP2K7	gene	ZNF333	gTF
PML	gene	ZNF333	gTF
SUPT20H	gene	ZNF333	gTF
THOC2	gene	ZNF333	gTF
TMX4	gene	ZNF333	gTF
PML	gene	ZNF407	gTF
NCOA3	gene	ZNF425	gTF
ATM	gene	ZNF439	gTF
ABHD5	gene	ZNF507	gTF
FAM102A	gene	ZNF515	gTF
FAM102A	gene	ZNF536	gTF
IRS2	gene	ZNF690	gTF
BMX	gene	ZNF740	gTF
PML	gene	ZNF826	gTF
ATM	gene	ZNF878	gTF
FAM120A	gene	ZNF91	gTF
AKAP13	gene	ZXDA	gTF
BMX	gene	ZXDA	gTF
CDKL5	gene	ZXDA	gTF
LRRFIP1	gene	ZXDA	gTF
NCAM1	gene	ZXDA	gTF
NCOA3	gene	ZXDA	gTF
SUPT20H	gene	ZXDA	gTF
AKAP13	gene	ZXDB	gTF
BMX	gene	ZXDB	gTF
CDKL5	gene	ZXDB	gTF
CTBP2	gene	ZXDB	gTF
LRRFIP1	gene	ZXDB	gTF
NCAM1	gene	ZXDB	gTF
NCOA3	gene	ZXDB	gTF
SUPT20H	gene	ZXDB	gTF
ABCA1	gene	ZXDL	gTF
CTBP2	gene	ZXDL	gTF
TCF3	gene	ZXDL	gTF
YME1L1	gene	ZXDL	gTF
AKAP13	gene	hsa-let-7b-3p	microRNA
IRS2	gene	hsa-let-7d-5p	microRNA
IRS2	gene	hsa-let-7e-5p	microRNA
AKAP13	gene	hsa-let-7f-2-3p	microRNA
IRS2	gene	hsa-let-7f-5p	microRNA
NCOA3	gene	hsa-let-7g-5p	microRNA
IRS2	gene	hsa-let-7i-5p	microRNA
TMX4	gene	hsa-miR-101-5p	microRNA
ABHD5	gene	hsa-miR-106a-5p	microRNA
NCOA3	gene	hsa-miR-106a-5p	microRNA
ABCA1	gene	hsa-miR-106b-5p	microRNA
AKAP13	gene	hsa-miR-107	microRNA
AKAP13	gene	hsa-miR-10a-5p	microRNA
TMX4	gene	hsa-miR-10a-5p	microRNA
BCL2	gene	hsa-miR-1207-5p	microRNA
NCAM1	gene	hsa-miR-122-5p	microRNA
SUPT20H	gene	hsa-miR-122-5p	microRNA
MAP2K7	gene	hsa-miR-125a-5p	microRNA
AKAP13	gene	hsa-miR-1271-3p	microRNA
BCL2	gene	hsa-miR-1271-5p	microRNA
YME1L1	gene	hsa-miR-129-5p	microRNA
ATM	gene	hsa-miR-130a-3p	microRNA
ATM	gene	hsa-miR-132-3p	microRNA
BCL2	gene	hsa-miR-132-5p	microRNA
BCL2	gene	hsa-miR-135a-5p	microRNA
BCL2	gene	hsa-miR-138-5p	microRNA
FAM102A	gene	hsa-miR-143-3p	microRNA
ABCA1	gene	hsa-miR-145-5p	microRNA
LILRB1	gene	hsa-miR-145-5p	microRNA
HLA-C	gene	hsa-miR-148a-3p	microRNA
SUPT20H	gene	hsa-miR-148b-3p	microRNA
AKAP13	gene	hsa-miR-15a-3p	microRNA
CTBP2	gene	hsa-miR-15a-3p	microRNA
BCL2	gene	hsa-miR-15b-5p	microRNA
AKAP13	gene	hsa-miR-16-5p	microRNA
BCL2	gene	hsa-miR-16-5p	microRNA
ABHD5	gene	hsa-miR-17-5p	microRNA
NCOA3	gene	hsa-miR-17-5p	microRNA
NCOA3	gene	hsa-miR-181b-5p	microRNA
NCOA3	gene	hsa-miR-181c-5p	microRNA
AKAP13	gene	hsa-miR-1825	microRNA
BCL2	gene	hsa-miR-182-5p	microRNA
NCOA3	gene	hsa-miR-186-5p	microRNA
NCOA3	gene	hsa-miR-188-5p	microRNA
ATM	gene	hsa-miR-18a-5p	microRNA
AKAP13	gene	hsa-miR-193b-3p	microRNA
BCL2	gene	hsa-miR-195-5p	microRNA
TCF3	gene	hsa-miR-195-5p	microRNA
NCOA3	gene	hsa-miR-197-3p	microRNA
NCOA3	gene	hsa-miR-200b-3p	microRNA
CTBP2	gene	hsa-miR-200c-3p	microRNA
NCOA3	gene	hsa-miR-200c-3p	microRNA
BCL2	gene	hsa-miR-205-5p	microRNA
ABHD5	gene	hsa-miR-20a-5p	microRNA
NCOA3	gene	hsa-miR-20a-5p	microRNA
ABHD5	gene	hsa-miR-20b-5p	microRNA
NCOA3	gene	hsa-miR-20b-5p	microRNA
LRRFIP1	gene	hsa-miR-212-3p	microRNA
FAM120A	gene	hsa-miR-21-3p	microRNA
FAM120A	gene	hsa-miR-214-3p	microRNA
ATM	gene	hsa-miR-222-5p	microRNA
BCL2	gene	hsa-miR-23b-3p	microRNA
AKAP13	gene	hsa-miR-24-3p	microRNA
NCOA3	gene	hsa-miR-25-3p	microRNA
ABCA1	gene	hsa-miR-27a-3p	microRNA
FAM102A	gene	hsa-miR-27a-3p	microRNA
FAM120A	gene	hsa-miR-27a-3p	microRNA
NCOA3	gene	hsa-miR-27b-3p	microRNA
FAM102A	gene	hsa-miR-28-5p	microRNA
NCOA3	gene	hsa-miR-298	microRNA
YME1L1	gene	hsa-miR-29b-1-5p	microRNA
NCOA3	gene	hsa-miR-302d-3p	microRNA
BCL2	gene	hsa-miR-3074-5p	microRNA
YME1L1	gene	hsa-miR-30b-3p	microRNA
IRS2	gene	hsa-miR-30e-5p	microRNA
NCOA3	gene	hsa-miR-3176	microRNA
AKAP13	gene	hsa-miR-3194-5p	microRNA
FAM102A	gene	hsa-miR-320a	microRNA
NCOA3	gene	hsa-miR-320a	microRNA
APMAP	gene	hsa-miR-338-3p	microRNA
NCOA3	gene	hsa-miR-338-5p	microRNA
ABCA1	gene	hsa-miR-33a-3p	microRNA
TCF3	gene	hsa-miR-33a-3p	microRNA
NCOA3	gene	hsa-miR-33a-5p	microRNA
AKAP13	gene	hsa-miR-34a-5p	microRNA
ATM	gene	hsa-miR-34a-5p	microRNA
BCL2	gene	hsa-miR-34a-5p	microRNA
AKAP13	gene	hsa-miR-34c-5p	microRNA
FAM102A	gene	hsa-miR-3619-5p	microRNA
AKAP13	gene	hsa-miR-362-3p	microRNA
IRS2	gene	hsa-miR-363-3p	microRNA
BCL2	gene	hsa-miR-3682-3p	microRNA
ATM	gene	hsa-miR-374b-5p	microRNA
PML	gene	hsa-miR-378a-3p	microRNA
BAZ1A	gene	hsa-miR-409-3p	microRNA
AKAP13	gene	hsa-miR-423-5p	microRNA
NCOA3	gene	hsa-miR-423-5p	microRNA
IRS2	gene	hsa-miR-424-5p	microRNA
BAZ1A	gene	hsa-miR-4461	microRNA
TCF3	gene	hsa-miR-4525	microRNA
FAM102A	gene	hsa-miR-4690-5p	microRNA
FAM120A	gene	hsa-miR-4690-5p	microRNA
AKAP13	gene	hsa-miR-4708-3p	microRNA
TCF3	gene	hsa-miR-4726-3p	microRNA
TMX4	gene	hsa-miR-5010-3p	microRNA
FAM102A	gene	hsa-miR-520a-3p	microRNA
FAM120A	gene	hsa-miR-520a-3p	microRNA
FAM102A	gene	hsa-miR-520a-5p	microRNA
TMX4	gene	hsa-miR-522-5p	microRNA
THOC2	gene	hsa-miR-532-3p	microRNA
YME1L1	gene	hsa-miR-548ax	microRNA
AKAP13	gene	hsa-miR-550a-3-5p	microRNA
HLA-C	gene	hsa-miR-589-5p	microRNA
TCF3	gene	hsa-miR-615-3p	microRNA
FAM102A	gene	hsa-miR-629-5p	microRNA
FAM120A	gene	hsa-miR-629-5p	microRNA
FAM102A	gene	hsa-miR-760	microRNA
IRS2	gene	hsa-miR-765	microRNA
AKAP13	gene	hsa-miR-766-3p	microRNA
AKAP13	gene	hsa-miR-877-3p	microRNA
LRRFIP1	gene	hsa-miR-877-3p	microRNA
THOC2	gene	hsa-miR-877-3p	microRNA
ABCA1	gene	hsa-miR-93-5p	microRNA
ABHD5	gene	hsa-miR-93-5p	microRNA
hsa-let-7e-5p	microRNA	AKT1	mTFs
hsa-miR-181c-5p	microRNA	AKT1	mTFs
hsa-miR-200b-3p	microRNA	AKT2	mTFs
hsa-miR-21-3p	microRNA	AP-1	mTFs
hsa-miR-29b-1-5p	microRNA	AP-1	mTFs
hsa-miR-145-5p	microRNA	BMP4	mTFs
hsa-miR-200c-3p	microRNA	BMP4	mTFs
hsa-miR-21-3p	microRNA	BMP6	mTFs
hsa-miR-21-3p	microRNA	BMPR1a	mTFs
hsa-miR-21-3p	microRNA	BMPR1b	mTFs
hsa-miR-205-5p	microRNA	BRCA1	mTFs
hsa-miR-17-5p	microRNA	CCND1	mTFs
hsa-miR-34a-5p	microRNA	CEBPA	mTFs
hsa-miR-143-3p	microRNA	CEBPB	mTFs
hsa-miR-15a-3p	microRNA	c-myb	mTFs
hsa-miR-132-3p	microRNA	CREB1	mTFs
hsa-miR-132-5p	microRNA	CREB1	mTFs
hsa-miR-212-3p	microRNA	CREB1	mTFs
hsa-miR-122-5p	microRNA	CXADR	mTFs
hsa-miR-182-5p	microRNA	DDX5	mTFs
hsa-miR-21-3p	microRNA	DDX5	mTFs
hsa-let-7i-5p	microRNA	E2F1	mTFs
hsa-miR-106a-5p	microRNA	E2F1	mTFs
hsa-miR-106b-5p	microRNA	E2F1	mTFs
hsa-miR-15a-3p	microRNA	E2F1	mTFs
hsa-miR-15a-3p	microRNA	E2F1	mTFs
hsa-miR-15b-5p	microRNA	E2F1	mTFs
hsa-miR-16-5p	microRNA	E2F1	mTFs
hsa-miR-17-5p	microRNA	E2F1	mTFs
hsa-miR-18a-5p	microRNA	E2F1	mTFs
hsa-miR-195-5p	microRNA	E2F1	mTFs
hsa-miR-25-3p	microRNA	E2F1	mTFs
hsa-miR-363-3p	microRNA	E2F1	mTFs
hsa-miR-93-5p	microRNA	E2F1	mTFs
hsa-let-7i-5p	microRNA	E2F3	mTFs
hsa-miR-106b-5p	microRNA	E2F3	mTFs
hsa-miR-15a-3p	microRNA	E2F3	mTFs
hsa-miR-15b-5p	microRNA	E2F3	mTFs
hsa-miR-16-5p	microRNA	E2F3	mTFs
hsa-miR-195-5p	microRNA	E2F3	mTFs
hsa-miR-34a-5p	microRNA	E2F3	mTFs
hsa-miR-21-3p	microRNA	EGFR	mTFs
hsa-let-7e-5p	microRNA	EGR1	mTFs
hsa-miR-106a-5p	microRNA	EGR1	mTFs
hsa-miR-125a-5p	microRNA	EGR1	mTFs
hsa-miR-148a-3p	microRNA	EGR1	mTFs
hsa-miR-212-3p	microRNA	EGR1	mTFs
hsa-miR-27a-3p	microRNA	EGR1	mTFs
hsa-miR-30e-5p	microRNA	EGR1	mTFs
hsa-miR-195-5p	microRNA	EGR3	mTFs
hsa-let-7b-3p	microRNA	EIF2C2	mTFs
hsa-let-7d-5p	microRNA	EIF2C2	mTFs
hsa-let-7g-5p	microRNA	EIF2C2	mTFs
hsa-let-7i-5p	microRNA	EIF2C2	mTFs
hsa-miR-200c-3p	microRNA	EP300	mTFs
hsa-miR-106a-5p	microRNA	ERS1	mTFs
hsa-miR-17-5p	microRNA	ERS1	mTFs
hsa-miR-18a-5p	microRNA	ERS1	mTFs
hsa-miR-21-3p	microRNA	ERS1	mTFs
hsa-miR-222-5p	microRNA	ERS1	mTFs
hsa-miR-363-3p	microRNA	ERS1	mTFs
hsa-miR-23b-3p	microRNA	ESR2	mTFs
hsa-miR-27b-3p	microRNA	ESR2	mTFs
hsa-miR-222-5p	microRNA	ETS1	mTFs
hsa-miR-21-3p	microRNA	ETV5	mTFs
hsa-miR-101-5p	microRNA	EZH2	mTFs
hsa-miR-222-5p	microRNA	FOSL1	mTFs
hsa-miR-21-3p	microRNA	Foxo3a	mTFs
hsa-miR-143-3p	microRNA	FSH	mTFs
hsa-miR-15b-5p	microRNA	FSH	mTFs
hsa-miR-200c-3p	microRNA	GATA3	mTFs
hsa-miR-212-3p	microRNA	GNRH1	mTFs
hsa-miR-424-5p	microRNA	HIF1A	mTFs
hsa-miR-222-5p	microRNA	HMGA1	mTFs
hsa-miR-143-3p	microRNA	IFNbeta	mTFs
hsa-miR-145-5p	microRNA	IFNbeta	mTFs
hsa-miR-143-3p	microRNA	IFNgamma	mTFs
hsa-miR-145-5p	microRNA	IFNgamma	mTFs
hsa-miR-182-5p	microRNA	IL2	mTFs
hsa-miR-148a-3p	microRNA	IL6	mTFs
hsa-miR-143-3p	microRNA	JAG1	mTFs
hsa-miR-145-5p	microRNA	JAG1	mTFs
hsa-miR-200c-3p	microRNA	KAT2B	mTFs
hsa-miR-101-5p	microRNA	KDM2A	mTFs
hsa-let-7b-3p	microRNA	KHSRP	mTFs
hsa-miR-143-3p	microRNA	KLF2	mTFs
hsa-miR-145-5p	microRNA	KLF2	mTFs
hsa-let-7b-3p	microRNA	LIN28	mTFs
hsa-let-7d-5p	microRNA	LIN28	mTFs
hsa-let-7e-5p	microRNA	LIN28	mTFs
hsa-let-7g-5p	microRNA	LIN28	mTFs
hsa-let-7i-5p	microRNA	LIN28	mTFs
hsa-let-7g-5p	microRNA	LIN28B	mTFs
hsa-let-7i-5p	microRNA	LIN28B	mTFs
hsa-miR-34c-5p	microRNA	MAPK/MK2	mTFs
hsa-miR-17-5p	microRNA	MAPK14	mTFs
hsa-miR-18a-5p	microRNA	MAPK14	mTFs
hsa-miR-148a-3p	microRNA	MYB	mTFs
hsa-let-7b-3p	microRNA	MYC	mTFs
hsa-let-7d-5p	microRNA	MYC	mTFs
hsa-let-7g-5p	microRNA	MYC	mTFs
hsa-let-7i-5p	microRNA	MYC	mTFs
hsa-miR-106a-5p	microRNA	MYC	mTFs
hsa-miR-106b-5p	microRNA	MYC	mTFs
hsa-miR-15a-3p	microRNA	MYC	mTFs
hsa-miR-17-5p	microRNA	MYC	mTFs
hsa-miR-18a-5p	microRNA	MYC	mTFs
hsa-miR-195-5p	microRNA	MYC	mTFs
hsa-miR-23b-3p	microRNA	MYC	mTFs
hsa-miR-34a-5p	microRNA	MYC	mTFs
hsa-miR-93-5p	microRNA	MYC	mTFs
hsa-miR-106a-5p	microRNA	MYCN	mTFs
hsa-miR-17-5p	microRNA	MYCN	mTFs
hsa-miR-18a-5p	microRNA	MYCN	mTFs
hsa-miR-21-3p	microRNA	NFIB	mTFs
hsa-let-7b-3p	microRNA	NFKB1	mTFs
hsa-miR-16-5p	microRNA	NFKB1	mTFs
hsa-miR-17-5p	microRNA	NFKB1	mTFs
hsa-miR-21-3p	microRNA	NFKB1	mTFs
hsa-miR-214-3p	microRNA	NFKB1	mTFs
hsa-miR-34a-5p	microRNA	NFKB1	mTFs
hsa-miR-17-5p	microRNA	NKX2-5	mTFs
hsa-miR-18a-5p	microRNA	NKX2-5	mTFs
hsa-miR-34a-5p	microRNA	NR1H4	mTFs
hsa-miR-222-5p	microRNA	p27	mTFs
hsa-miR-200c-3p	microRNA	p53	mTFs
hsa-miR-24-3p	microRNA	PDGF	mTFs
hsa-let-7g-5p	microRNA	POU2F1	mTFs
hsa-miR-15a-3p	microRNA	PRKCA	mTFs
hsa-miR-21-3p	microRNA	PTEN	mTFs
hsa-miR-25-3p	microRNA	PTEN	mTFs
hsa-miR-122-5p	microRNA	PTPN1	mTFs
hsa-miR-21-3p	microRNA	RAS/ERK	mTFs
hsa-miR-21-3p	microRNA	REL	mTFs
hsa-miR-21-3p	microRNA	RELA	mTFs
hsa-miR-21-3p	microRNA	REST	mTFs
hsa-miR-27a-3p	microRNA	RUNX1	mTFs
hsa-miR-27a-3p	microRNA	RUNX2	mTFs
hsa-miR-222-5p	microRNA	SF2/ASF	mTFs
hsa-miR-200c-3p	microRNA	SIP1	mTFs
hsa-miR-200c-3p	microRNA	SIX1	mTFs
hsa-miR-200c-3p	microRNA	SLUG	mTFs
hsa-miR-143-3p	microRNA	SMAD3	mTFs
hsa-miR-145-5p	microRNA	SMAD3	mTFs
hsa-miR-143-3p	microRNA	SMAD4	mTFs
hsa-miR-145-5p	microRNA	SMAD4	mTFs
hsa-miR-34a-5p	microRNA	SNAI1	mTFs
hsa-miR-338-3p	microRNA	SOX10	mTFs
hsa-miR-338-5p	microRNA	SOX10	mTFs
hsa-miR-106a-5p	microRNA	SP1	mTFs
hsa-miR-34c-5p	microRNA	SP1	mTFs
hsa-miR-17-5p	microRNA	SPI1	mTFs
hsa-miR-18a-5p	microRNA	SPI1	mTFs
hsa-miR-338-3p	microRNA	SPI1	mTFs
hsa-miR-338-5p	microRNA	SPI1	mTFs
hsa-miR-143-3p	microRNA	Src	mTFs
hsa-miR-145-5p	microRNA	Src	mTFs
hsa-miR-21-3p	microRNA	STAT3	mTFs
hsa-miR-15a-3p	microRNA	STAT5	mTFs
hsa-miR-15b-5p	microRNA	STAT5	mTFs
hsa-miR-16-5p	microRNA	STAT5	mTFs
hsa-miR-17-5p	microRNA	STAT5	mTFs
hsa-miR-18a-5p	microRNA	STAT5	mTFs
hsa-miR-195-5p	microRNA	STAT5	mTFs
hsa-miR-20a-5p	microRNA	TAF15	mTFs
hsa-miR-21-3p	microRNA	TCF7L2	mTFs
hsa-let-7d-5p	microRNA	TGFB1	mTFs
hsa-miR-143-3p	microRNA	TGFB1	mTFs
hsa-miR-200c-3p	microRNA	TGFB1	mTFs
hsa-miR-24-3p	microRNA	TGFB1	mTFs
hsa-miR-27a-3p	microRNA	TGFB1	mTFs
hsa-miR-222-5p	microRNA	Thrombin	mTFs
hsa-miR-125a-5p	microRNA	TLR2	mTFs
hsa-miR-17-5p	microRNA	TLX1	mTFs
hsa-miR-18a-5p	microRNA	TLX1	mTFs
hsa-miR-17-5p	microRNA	TLX3	mTFs
hsa-miR-18a-5p	microRNA	TLX3	mTFs
hsa-miR-17-5p	microRNA	TNF	mTFs
hsa-miR-107	microRNA	TP53	mTFs
hsa-miR-143-3p	microRNA	TP53	mTFs
hsa-miR-145-5p	microRNA	TP53	mTFs
hsa-miR-145-5p	microRNA	TP53	mTFs
hsa-miR-200c-3p	microRNA	TP53	mTFs
hsa-miR-34a-5p	microRNA	TP53	mTFs
hsa-miR-34c-5p	microRNA	TP53	mTFs
hsa-miR-205-5p	microRNA	TP63	mTFs
hsa-miR-143-3p	microRNA	TP73	mTFs
hsa-miR-145-5p	microRNA	TP73	mTFs
hsa-let-7b-3p	microRNA	TRIM32	mTFs
hsa-let-7d-5p	microRNA	TRIM32	mTFs
hsa-let-7g-5p	microRNA	TRIM32	mTFs
hsa-let-7i-5p	microRNA	TRIM32	mTFs
hsa-miR-10a-5p**	microRNA	TWIST1	mTFs
hsa-miR-200c-3p	microRNA	TWIST1	mTFs
hsa-miR-214-3p	microRNA	TWIST1	mTFs
hsa-miR-200b-3p	microRNA	ZEB1	mTFs
hsa-miR-200c-3p	microRNA	ZEB1	mTFs
hsa-miR-34a-5p	microRNA	ZEB1	mTFs
hsa-miR-200c-3p	microRNA	ZEB2	mTFs

## Sheet: Supplementary Table 8
Supplementary Table 8 The mTF-miRNA-gene-gTF regulatory network of common genes identified in substantia nigra datasets(not including PD-specific genes)
entry1	entry1-type	entry2	entry2-type
ACSL6	gene	ALX1	gTF
ACSL6	gene	ALX3	gTF
ACSL6	gene	AML1	gTF
ACSL6	gene	AP1	gTF
ACSL6	gene	AP2GAMMA	gTF
ACSL6	gene	BRN1	gTF
ACSL6	gene	CACD	gTF
ACSL6	gene	CDX1	gTF
ACSL6	gene	CHCH	gTF
ACSL6	gene	CJUN	gTF
ACSL6	gene	COUPTF1	gTF
ACSL6	gene	CPBP	gTF
ACSL6	gene	DLX5	gTF
ACSL6	gene	DRI1	gTF
ACSL6	gene	E2A	gTF
ACSL6	gene	E2F	gTF
ACSL6	gene	E2F3	gTF
ACSL6	gene	EGR1	gTF
ACSL6	gene	EGR2	gTF
ACSL6	gene	EGR3	gTF
ACSL6	gene	EHF	gTF
ACSL6	gene	ELK1	gTF
ACSL6	gene	ETF	gTF
ACSL6	gene	ETS2	gTF
ACSL6	gene	FOSL1	gTF
ACSL6	gene	FOXM1	gTF
ACSL6	gene	FRA1	gTF
ACSL6	gene	FXR	gTF
ACSL6	gene	GATA1	gTF
ACSL6	gene	GATA5	gTF
ACSL6	gene	GKLF	gTF
ACSL6	gene	GSX2	gTF
ACSL6	gene	HDAC1	gTF
ACSL6	gene	HOXA13	gTF
ACSL6	gene	HOXA7	gTF
ACSL6	gene	HTF4	gTF
ACSL6	gene	IK	gTF
ACSL6	gene	ING4	gTF
ACSL6	gene	IRF4	gTF
ACSL6	gene	IRF7	gTF
ACSL6	gene	ISL2	gTF
ACSL6	gene	KID3	gTF
ACSL6	gene	KLF	gTF
ACSL6	gene	LBP1	gTF
ACSL6	gene	LHX3	gTF
ACSL6	gene	MAFA	gTF
ACSL6	gene	MAFB	gTF
ACSL6	gene	MIXL1	gTF
ACSL6	gene	MRF4	gTF
ACSL6	gene	MYOGENIN	gTF
ACSL6	gene	MZF1	gTF
ACSL6	gene	NEUROD	gTF
ACSL6	gene	NFAT1	gTF
ACSL6	gene	NFAT4	gTF
ACSL6	gene	NKX32	gTF
ACSL6	gene	NMYC	gTF
ACSL6	gene	NR1B2	gTF
ACSL6	gene	OG2	gTF
ACSL6	gene	PITX3	gTF
ACSL6	gene	PLAGL2	gTF
ACSL6	gene	PRRX2	gTF
ACSL6	gene	REX1	gTF
ACSL6	gene	RXRA	gTF
ACSL6	gene	SALL2	gTF
ACSL6	gene	SATB1	gTF
ACSL6	gene	SMAD4	gTF
ACSL6	gene	SMAD5	gTF
ACSL6	gene	SNA	gTF
ACSL6	gene	SOX10	gTF
ACSL6	gene	SOX17	gTF
ACSL6	gene	SOX18	gTF
ACSL6	gene	SPIB	gTF
ACSL6	gene	SRY	gTF
ACSL6	gene	TAF1	gTF
ACSL6	gene	TAL1	gTF
ACSL6	gene	TCF1	gTF
ACSL6	gene	TEF1	gTF
ACSL6	gene	TORC2	gTF
ACSL6	gene	TWIST	gTF
ACSL6	gene	ZAC	gTF
ACSL6	gene	ZBP89	gTF
ACSL6	gene	ZBTB44	gTF
ACSL6	gene	ZBTB5	gTF
ACSL6	gene	ZFP536	gTF
ACSL6	gene	ZNF515	gTF
ACSL6	gene	ZNF536	gTF
ACSL6	gene	ZXDA	gTF
ACSL6	gene	ZXDB	gTF
ATP5S	gene	ALX3	gTF
ATP5S	gene	AML2	gTF
ATP5S	gene	AP2GAMMA	gTF
ATP5S	gene	AREB6	gTF
ATP5S	gene	BCL6	gTF
ATP5S	gene	BCL6B	gTF
ATP5S	gene	BEN	gTF
ATP5S	gene	BEN1	gTF
ATP5S	gene	CDX1	gTF
ATP5S	gene	CDX2	gTF
ATP5S	gene	CDXA	gTF
ATP5S	gene	CEBPA	gTF
ATP5S	gene	CEBPB	gTF
ATP5S	gene	CHCH	gTF
ATP5S	gene	CPBP	gTF
ATP5S	gene	DLX3	gTF
ATP5S	gene	DPRX	gTF
ATP5S	gene	DR4	gTF
ATP5S	gene	E2F3	gTF
ATP5S	gene	EGR1	gTF
ATP5S	gene	ETF	gTF
ATP5S	gene	FOXC1	gTF
ATP5S	gene	FOXO1	gTF
ATP5S	gene	FOXO1A	gTF
ATP5S	gene	FOXO4	gTF
ATP5S	gene	FOXP3	gTF
ATP5S	gene	GATA1	gTF
ATP5S	gene	GEN	gTF
ATP5S	gene	GKLF	gTF
ATP5S	gene	GSC	gTF
ATP5S	gene	GSC2	gTF
ATP5S	gene	HMGIY	gTF
ATP5S	gene	HOXA10	gTF
ATP5S	gene	IK	gTF
ATP5S	gene	ING4	gTF
ATP5S	gene	IRF7	gTF
ATP5S	gene	KID3	gTF
ATP5S	gene	KLF5	gTF
ATP5S	gene	KROX	gTF
ATP5S	gene	LKLF	gTF
ATP5S	gene	MAZ	gTF
ATP5S	gene	MEF2C	gTF
ATP5S	gene	MEF2D	gTF
ATP5S	gene	MITF	gTF
ATP5S	gene	MOVOB	gTF
ATP5S	gene	MZF1	gTF
ATP5S	gene	NKX23	gTF
ATP5S	gene	NKX28	gTF
ATP5S	gene	NKX2B	gTF
ATP5S	gene	NR2C2	gTF
ATP5S	gene	NURR1	gTF
ATP5S	gene	OCT1	gTF
ATP5S	gene	OG2	gTF
ATP5S	gene	OSX	gTF
ATP5S	gene	P300	gTF
ATP5S	gene	PARP	gTF
ATP5S	gene	PITX2	gTF
ATP5S	gene	PLAGL2	gTF
ATP5S	gene	PMX1	gTF
ATP5S	gene	POU4F3	gTF
ATP5S	gene	PRDM1	gTF
ATP5S	gene	PRRX2	gTF
ATP5S	gene	RBPJK	gTF
ATP5S	gene	SALL2	gTF
ATP5S	gene	SALL3	gTF
ATP5S	gene	SATB1	gTF
ATP5S	gene	SLUG	gTF
ATP5S	gene	SMAD	gTF
ATP5S	gene	SMAD3	gTF
ATP5S	gene	SMAD4	gTF
ATP5S	gene	SNAP190	gTF
ATP5S	gene	SOX10	gTF
ATP5S	gene	SOX15	gTF
ATP5S	gene	SOX17	gTF
ATP5S	gene	SOX18	gTF
ATP5S	gene	SOX2	gTF
ATP5S	gene	SOX4	gTF
ATP5S	gene	SPIB	gTF
ATP5S	gene	SRY	gTF
ATP5S	gene	STAT3	gTF
ATP5S	gene	TCF1	gTF
ATP5S	gene	TCF4	gTF
ATP5S	gene	TEF5	gTF
ATP5S	gene	TFE	gTF
ATP5S	gene	TFIII	gTF
ATP5S	gene	TORC2	gTF
ATP5S	gene	TTF1	gTF
ATP5S	gene	TWIST	gTF
ATP5S	gene	WT1	gTF
ATP5S	gene	ZAC	gTF
ATP5S	gene	ZBP89	gTF
ATP5S	gene	ZXDA	gTF
ATP5S	gene	ZXDB	gTF
CARHSP1	gene	AHR	gTF
CARHSP1	gene	AML1	gTF
CARHSP1	gene	AP4	gTF
CARHSP1	gene	ARNT	gTF
CARHSP1	gene	BTEB2	gTF
CARHSP1	gene	BTEB3	gTF
CARHSP1	gene	CDX1	gTF
CARHSP1	gene	CEBP	gTF
CARHSP1	gene	CEBPA	gTF
CARHSP1	gene	CHCH	gTF
CARHSP1	gene	CKROX	gTF
CARHSP1	gene	CMYC	gTF
CARHSP1	gene	DMBX1	gTF
CARHSP1	gene	E2F	gTF
CARHSP1	gene	E2F4	gTF
CARHSP1	gene	EGR1	gTF
CARHSP1	gene	ELF1	gTF
CARHSP1	gene	ETS1	gTF
CARHSP1	gene	FKHL5	gTF
CARHSP1	gene	FOXC1	gTF
CARHSP1	gene	FOXM1	gTF
CARHSP1	gene	FOXP3	gTF
CARHSP1	gene	FXR	gTF
CARHSP1	gene	GABPA	gTF
CARHSP1	gene	GATA1	gTF
CARHSP1	gene	GATA5	gTF
CARHSP1	gene	GKLF	gTF
CARHSP1	gene	HEB	gTF
CARHSP1	gene	HFH3	gTF
CARHSP1	gene	HIF1A	gTF
CARHSP1	gene	HSF4	gTF
CARHSP1	gene	IK	gTF
CARHSP1	gene	IK2	gTF
CARHSP1	gene	ING4	gTF
CARHSP1	gene	IRF7	gTF
CARHSP1	gene	KID3	gTF
CARHSP1	gene	KLF	gTF
CARHSP1	gene	KLF14	gTF
CARHSP1	gene	KLF5	gTF
CARHSP1	gene	LBP1	gTF
CARHSP1	gene	LKLF	gTF
CARHSP1	gene	LRH1	gTF
CARHSP1	gene	MEF2A	gTF
CARHSP1	gene	MEF2C	gTF
CARHSP1	gene	MOVOB	gTF
CARHSP1	gene	MYC	gTF
CARHSP1	gene	MYCMAX	gTF
CARHSP1	gene	MYOGENIN	gTF
CARHSP1	gene	NEUROD	gTF
CARHSP1	gene	NFAT2	gTF
CARHSP1	gene	NFATC2	gTF
CARHSP1	gene	NKX2B	gTF
CARHSP1	gene	NMYC	gTF
CARHSP1	gene	P300	gTF
CARHSP1	gene	PARP	gTF
CARHSP1	gene	PAX4	gTF
CARHSP1	gene	PITX2	gTF
CARHSP1	gene	PITX3	gTF
CARHSP1	gene	PRRX2	gTF
CARHSP1	gene	PU1	gTF
CARHSP1	gene	SALL2	gTF
CARHSP1	gene	SATB1	gTF
CARHSP1	gene	SOX10	gTF
CARHSP1	gene	SOX17	gTF
CARHSP1	gene	SOX18	gTF
CARHSP1	gene	SOX4	gTF
CARHSP1	gene	SP1	gTF
CARHSP1	gene	SP4	gTF
CARHSP1	gene	SPI1	gTF
CARHSP1	gene	SPIB	gTF
CARHSP1	gene	SREBP1	gTF
CARHSP1	gene	SREBP2	gTF
CARHSP1	gene	SRY	gTF
CARHSP1	gene	STAT1	gTF
CARHSP1	gene	TCF1	gTF
CARHSP1	gene	TEF1	gTF
CARHSP1	gene	TFIII	gTF
CARHSP1	gene	TORC2	gTF
CARHSP1	gene	USF2	gTF
CARHSP1	gene	WT1	gTF
CARHSP1	gene	YY1	gTF
CARHSP1	gene	ZBP89	gTF
CARHSP1	gene	ZEB1	gTF
CARHSP1	gene	ZFP516	gTF
CARHSP1	gene	ZIC3	gTF
CARHSP1	gene	ZXDL	gTF
DCLK1	gene	AHRHIF	gTF
DCLK1	gene	AP2ALPHA	gTF
DCLK1	gene	BRN1	gTF
DCLK1	gene	CDX1	gTF
DCLK1	gene	CHCH	gTF
DCLK1	gene	CPBP	gTF
DCLK1	gene	CPEB1	gTF
DCLK1	gene	E2F	gTF
DCLK1	gene	E2F3	gTF
DCLK1	gene	EGR3	gTF
DCLK1	gene	ELF1	gTF
DCLK1	gene	ERALPHA	gTF
DCLK1	gene	FOSL1	gTF
DCLK1	gene	FXR	gTF
DCLK1	gene	GABPA	gTF
DCLK1	gene	GKLF	gTF
DCLK1	gene	HOXA13	gTF
DCLK1	gene	IK	gTF
DCLK1	gene	ING4	gTF
DCLK1	gene	IRF1	gTF
DCLK1	gene	IRF4	gTF
DCLK1	gene	IRF7	gTF
DCLK1	gene	ISL2	gTF
DCLK1	gene	KID3	gTF
DCLK1	gene	KLF7	gTF
DCLK1	gene	KLF8	gTF
DCLK1	gene	LKLF	gTF
DCLK1	gene	MOVOB	gTF
DCLK1	gene	NFAT1	gTF
DCLK1	gene	NFAT4	gTF
DCLK1	gene	NKX32	gTF
DCLK1	gene	NMYC	gTF
DCLK1	gene	OC2	gTF
DCLK1	gene	PARP	gTF
DCLK1	gene	PMX1	gTF
DCLK1	gene	PRRX2	gTF
DCLK1	gene	SALL2	gTF
DCLK1	gene	SATB1	gTF
DCLK1	gene	SMAD2	gTF
DCLK1	gene	SOX10	gTF
DCLK1	gene	SP2	gTF
DCLK1	gene	SP3	gTF
DCLK1	gene	SP6	gTF
DCLK1	gene	SPI1	gTF
DCLK1	gene	SPIB	gTF
DCLK1	gene	TCF1	gTF
DCLK1	gene	TTF1	gTF
DCLK1	gene	WT1	gTF
DCLK1	gene	ZBTB24	gTF
DCLK1	gene	ZBTB44	gTF
DCLK1	gene	ZXDA	gTF
DCLK1	gene	ZXDB	gTF
GART	gene	AML1	gTF
GART	gene	AP2GAMMA	gTF
GART	gene	AP3	gTF
GART	gene	BRN1	gTF
GART	gene	CDX1	gTF
GART	gene	CDX2	gTF
GART	gene	CETS1	gTF
GART	gene	COUPTF1	gTF
GART	gene	CPBP	gTF
GART	gene	CREB	gTF
GART	gene	CREB1	gTF
GART	gene	DLX5	gTF
GART	gene	DRI1	gTF
GART	gene	E2F1	gTF
GART	gene	E2F3	gTF
GART	gene	ELF1	gTF
GART	gene	ELK1	gTF
GART	gene	EP300	gTF
GART	gene	ETF	gTF
GART	gene	FLI1	gTF
GART	gene	FXR	gTF
GART	gene	GABPA	gTF
GART	gene	GATA5	gTF
GART	gene	GEN	gTF
GART	gene	IRF1	gTF
GART	gene	IRF7	gTF
GART	gene	ISL2	gTF
GART	gene	KID3	gTF
GART	gene	KLF	gTF
GART	gene	LHX3	gTF
GART	gene	LKLF	gTF
GART	gene	MAFB	gTF
GART	gene	MAZ	gTF
GART	gene	MEF2D	gTF
GART	gene	MYOGENIN	gTF
GART	gene	NFAT1	gTF
GART	gene	NFAT3	gTF
GART	gene	NFAT4	gTF
GART	gene	NKX2B	gTF
GART	gene	NKX32	gTF
GART	gene	NMYC	gTF
GART	gene	OC2	gTF
GART	gene	PEA3	gTF
GART	gene	PEBP2B	gTF
GART	gene	PMX1	gTF
GART	gene	POU2F3	gTF
GART	gene	POU3F4	gTF
GART	gene	POU4F3	gTF
GART	gene	POU5F1B	gTF
GART	gene	PRDM1	gTF
GART	gene	PRRX2	gTF
GART	gene	PU1	gTF
GART	gene	SMAD2	gTF
GART	gene	SOX10	gTF
GART	gene	SOX18	gTF
GART	gene	SP2	gTF
GART	gene	SP3	gTF
GART	gene	SP6	gTF
GART	gene	SPI1	gTF
GART	gene	SPIB	gTF
GART	gene	SRY	gTF
GART	gene	TBP	gTF
GART	gene	TEF1	gTF
GART	gene	ZBTB44	gTF
GART	gene	ZEB1	gTF
GART	gene	ZNF226	gTF
GART	gene	ZNF333	gTF
NIN	gene	AHR	gTF
NIN	gene	AML1	gTF
NIN	gene	AP1	gTF
NIN	gene	AP3	gTF
NIN	gene	AP4	gTF
NIN	gene	ASCL2	gTF
NIN	gene	ATOH1	gTF
NIN	gene	BRN1	gTF
NIN	gene	CBF	gTF
NIN	gene	CDX	gTF
NIN	gene	CDX1	gTF
NIN	gene	CDX2	gTF
NIN	gene	CDXA	gTF
NIN	gene	CEBP	gTF
NIN	gene	CEBPA	gTF
NIN	gene	CEBPB	gTF
NIN	gene	CEBPD	gTF
NIN	gene	CFOS	gTF
NIN	gene	CHCH	gTF
NIN	gene	CJUN	gTF
NIN	gene	CKROX	gTF
NIN	gene	COREBINDINGFACTOR	gTF
NIN	gene	CPBP	gTF
NIN	gene	CRX	gTF
NIN	gene	DLX2	gTF
NIN	gene	DLX3	gTF
NIN	gene	DMBX1	gTF
NIN	gene	E2A	gTF
NIN	gene	E2F	gTF
NIN	gene	E2F1	gTF
NIN	gene	E2F3	gTF
NIN	gene	EGR1	gTF
NIN	gene	EGR2	gTF
NIN	gene	EHF	gTF
NIN	gene	ELK1	gTF
NIN	gene	EN2	gTF
NIN	gene	ESE1	gTF
NIN	gene	ETS2	gTF
NIN	gene	ETV7	gTF
NIN	gene	FOSL2	gTF
NIN	gene	FOXC1	gTF
NIN	gene	FOXD2	gTF
NIN	gene	FOXD3	gTF
NIN	gene	FOXG1	gTF
NIN	gene	FOXI1	gTF
NIN	gene	FOXO1A	gTF
NIN	gene	FOXO3	gTF
NIN	gene	FOXO4	gTF
NIN	gene	FOXO6	gTF
NIN	gene	FOXP3	gTF
NIN	gene	FRA1	gTF
NIN	gene	FXR	gTF
NIN	gene	GATA3	gTF
NIN	gene	GBX2	gTF
NIN	gene	GKLF	gTF
NIN	gene	GR	gTF
NIN	gene	HEB	gTF
NIN	gene	HIF1A	gTF
NIN	gene	HMGIY	gTF
NIN	gene	HOXA13	gTF
NIN	gene	HOXA913	gTF
NIN	gene	HOXB5	gTF
NIN	gene	HOXD10	gTF
NIN	gene	HOXD3	gTF
NIN	gene	HSF4	gTF
NIN	gene	IK	gTF
NIN	gene	ING4	gTF
NIN	gene	IRF	gTF
NIN	gene	IRF1	gTF
NIN	gene	IRF4	gTF
NIN	gene	IRF7	gTF
NIN	gene	JUNB	gTF
NIN	gene	KAISO	gTF
NIN	gene	KID3	gTF
NIN	gene	LBP1	gTF
NIN	gene	LEF1	gTF
NIN	gene	LHX2	gTF
NIN	gene	LHX3	gTF
NIN	gene	LKLF	gTF
NIN	gene	LMX1	gTF
NIN	gene	MAX	gTF
NIN	gene	MEF2A	gTF
NIN	gene	MEF2C	gTF
NIN	gene	MOVOB	gTF
NIN	gene	MYOGENIN	gTF
NIN	gene	NEUROD	gTF
NIN	gene	NF1A	gTF
NIN	gene	NF1C	gTF
NIN	gene	NFAT1	gTF
NIN	gene	NFAT3	gTF
NIN	gene	NFAT4	gTF
NIN	gene	NFE2	gTF
NIN	gene	NKX3A	gTF
NIN	gene	NKX61	gTF
NIN	gene	NR1B2	gTF
NIN	gene	NURR1	gTF
NIN	gene	OCT1	gTF
NIN	gene	OG2	gTF
NIN	gene	PARP	gTF
NIN	gene	PEBP2B	gTF
NIN	gene	PITX2	gTF
NIN	gene	PLZFB	gTF
NIN	gene	PMX1	gTF
NIN	gene	POU4F3	gTF
NIN	gene	PRRX2	gTF
NIN	gene	PUR1	gTF
NIN	gene	RELA	gTF
NIN	gene	RNF96	gTF
NIN	gene	SATB1	gTF
NIN	gene	SMAD	gTF
NIN	gene	SMAD2	gTF
NIN	gene	SMAD3	gTF
NIN	gene	SOX10	gTF
NIN	gene	SOX17	gTF
NIN	gene	SOX18	gTF
NIN	gene	SOX4	gTF
NIN	gene	SP2	gTF
NIN	gene	SP3	gTF
NIN	gene	SP6	gTF
NIN	gene	SPIB	gTF
NIN	gene	SREBP2	gTF
NIN	gene	SRY	gTF
NIN	gene	STAT3	gTF
NIN	gene	TAL1	gTF
NIN	gene	TBX5	gTF
NIN	gene	TCF4	gTF
NIN	gene	TEF5	gTF
NIN	gene	TEL1	gTF
NIN	gene	THAP1	gTF
NIN	gene	TWIST	gTF
NIN	gene	UNCX	gTF
NIN	gene	VAX1	gTF
NIN	gene	WT1	gTF
NIN	gene	XFD2	gTF
NIN	gene	YY1	gTF
NIN	gene	ZBP89	gTF
NIN	gene	ZFP410	gTF
NIN	gene	ZFP536	gTF
NIN	gene	ZNF333	gTF
NRF1	gene	CDX1	gTF
NRF1	gene	CDXA	gTF
NRF1	gene	CKROX	gTF
NRF1	gene	CPBP	gTF
NRF1	gene	CRX	gTF
NRF1	gene	EGR1	gTF
NRF1	gene	ELK1	gTF
NRF1	gene	ERALPHA	gTF
NRF1	gene	ETF	gTF
NRF1	gene	ETS2	gTF
NRF1	gene	FOXO1A	gTF
NRF1	gene	FXR	gTF
NRF1	gene	GKLF	gTF
NRF1	gene	HSF4	gTF
NRF1	gene	IK	gTF
NRF1	gene	IRF4	gTF
NRF1	gene	ISL2	gTF
NRF1	gene	KID3	gTF
NRF1	gene	MEF2C	gTF
NRF1	gene	MGA	gTF
NRF1	gene	NFAT1	gTF
NRF1	gene	NFAT3	gTF
NRF1	gene	NFAT4	gTF
NRF1	gene	NKX32	gTF
NRF1	gene	NR1B2	gTF
NRF1	gene	OC2	gTF
NRF1	gene	OG2	gTF
NRF1	gene	PARP	gTF
NRF1	gene	PLAGL2	gTF
NRF1	gene	PMX1	gTF
NRF1	gene	PRRX2	gTF
NRF1	gene	SATB1	gTF
NRF1	gene	SMAD2	gTF
NRF1	gene	SNAI2	gTF
NRF1	gene	SOX18	gTF
NRF1	gene	SOX4	gTF
NRF1	gene	TBX1	gTF
NRF1	gene	TBX2	gTF
NRF1	gene	TBX4	gTF
NRF1	gene	TCF3	gTF
NRF1	gene	ZBP89	gTF
NRF1	gene	ZEB1	gTF
NRF1	gene	ZNF333	gTF
PPFIA2	gene	AML1	gTF
PPFIA2	gene	ARNT	gTF
PPFIA2	gene	BRN1	gTF
PPFIA2	gene	CDX1	gTF
PPFIA2	gene	CDX2	gTF
PPFIA2	gene	CDXA	gTF
PPFIA2	gene	CJUN	gTF
PPFIA2	gene	CKROX	gTF
PPFIA2	gene	CPBP	gTF
PPFIA2	gene	CRX	gTF
PPFIA2	gene	CTCF	gTF
PPFIA2	gene	DLX5	gTF
PPFIA2	gene	DRI1	gTF
PPFIA2	gene	E2F3	gTF
PPFIA2	gene	EGR3	gTF
PPFIA2	gene	ERR3	gTF
PPFIA2	gene	ESRRG	gTF
PPFIA2	gene	FOXA1	gTF
PPFIA2	gene	FOXC1	gTF
PPFIA2	gene	FOXO1	gTF
PPFIA2	gene	FOXO1A	gTF
PPFIA2	gene	FOXO3A	gTF
PPFIA2	gene	FOXP3	gTF
PPFIA2	gene	GABPA	gTF
PPFIA2	gene	GATA4	gTF
PPFIA2	gene	GATA5	gTF
PPFIA2	gene	GKLF	gTF
PPFIA2	gene	HEB	gTF
PPFIA2	gene	HEN2	gTF
PPFIA2	gene	HIF1A	gTF
PPFIA2	gene	HOXA1	gTF
PPFIA2	gene	HOXA13	gTF
PPFIA2	gene	HOXB2	gTF
PPFIA2	gene	HOXB3	gTF
PPFIA2	gene	HOXB5	gTF
PPFIA2	gene	HOXD3	gTF
PPFIA2	gene	HSF4	gTF
PPFIA2	gene	IK	gTF
PPFIA2	gene	IPF1	gTF
PPFIA2	gene	IRF1	gTF
PPFIA2	gene	IRF4	gTF
PPFIA2	gene	IRF8	gTF
PPFIA2	gene	ISL2	gTF
PPFIA2	gene	JUNB	gTF
PPFIA2	gene	KID3	gTF
PPFIA2	gene	LHX3	gTF
PPFIA2	gene	LHX4	gTF
PPFIA2	gene	MAX	gTF
PPFIA2	gene	MEF2C	gTF
PPFIA2	gene	MEF2D	gTF
PPFIA2	gene	MEOX2	gTF
PPFIA2	gene	MITF	gTF
PPFIA2	gene	MSX2	gTF
PPFIA2	gene	MYOGENIN	gTF
PPFIA2	gene	NEUROD	gTF
PPFIA2	gene	NF1A	gTF
PPFIA2	gene	NF1FAMILY	gTF
PPFIA2	gene	NFAT1	gTF
PPFIA2	gene	NFAT3	gTF
PPFIA2	gene	NFAT4	gTF
PPFIA2	gene	NFATC2	gTF
PPFIA2	gene	NKX25	gTF
PPFIA2	gene	NKX2B	gTF
PPFIA2	gene	NKX61	gTF
PPFIA2	gene	NKX62	gTF
PPFIA2	gene	NMYC	gTF
PPFIA2	gene	OC2	gTF
PPFIA2	gene	OCT3	gTF
PPFIA2	gene	OG2	gTF
PPFIA2	gene	PARP	gTF
PPFIA2	gene	PEA3	gTF
PPFIA2	gene	PLAGL2	gTF
PPFIA2	gene	PMX1	gTF
PPFIA2	gene	POU1F1	gTF
PPFIA2	gene	POU2F2	gTF
PPFIA2	gene	POU2F3	gTF
PPFIA2	gene	POU3F4	gTF
PPFIA2	gene	POU5F1B	gTF
PPFIA2	gene	PRRX2	gTF
PPFIA2	gene	PU1	gTF
PPFIA2	gene	RELA	gTF
PPFIA2	gene	SATB1	gTF
PPFIA2	gene	SMAD	gTF
PPFIA2	gene	SOX10	gTF
PPFIA2	gene	SOX17	gTF
PPFIA2	gene	SOX4	gTF
PPFIA2	gene	SPIB	gTF
PPFIA2	gene	SRY	gTF
PPFIA2	gene	TBP	gTF
PPFIA2	gene	TCF1	gTF
PPFIA2	gene	TCF3	gTF
PPFIA2	gene	TEF5	gTF
PPFIA2	gene	UNCX	gTF
PPFIA2	gene	YY2	gTF
PPFIA2	gene	ZBP89	gTF
PPFIA2	gene	ZBTB44	gTF
PPFIA2	gene	ZF5	gTF
PPFIA2	gene	ZFP64	gTF
PPFIA2	gene	ZNF233	gTF
PPFIA2	gene	ZNF333	gTF
PPFIA2	gene	ZNF740	gTF
PPFIA2	gene	ZNF786	gTF
PRELP	gene	AHR	gTF
PRELP	gene	CDX1	gTF
PRELP	gene	EHF	gTF
PRELP	gene	FOXO1A	gTF
PRELP	gene	FXR	gTF
PRELP	gene	GKLF	gTF
PRELP	gene	HSF4	gTF
PRELP	gene	KID3	gTF
PRELP	gene	LMX1	gTF
PRELP	gene	MEF2C	gTF
PRELP	gene	MYOGENIN	gTF
PRELP	gene	OC2	gTF
PRELP	gene	OG2	gTF
PRELP	gene	PARP	gTF
PRELP	gene	POU4F3	gTF
PRELP	gene	SATB1	gTF
PRELP	gene	SMAD2	gTF
PRELP	gene	SMAD3	gTF
PRELP	gene	SPIB	gTF
PRELP	gene	WT1	gTF
RGS12	gene	AHR	gTF
RGS12	gene	AML1	gTF
RGS12	gene	AP2ALPHA	gTF
RGS12	gene	AP2GAMMA	gTF
RGS12	gene	AP4	gTF
RGS12	gene	ARNT	gTF
RGS12	gene	CDPCR3HD	gTF
RGS12	gene	CDX1	gTF
RGS12	gene	CDX2	gTF
RGS12	gene	CDXA	gTF
RGS12	gene	CHCH	gTF
RGS12	gene	CMAF	gTF
RGS12	gene	CPBP	gTF
RGS12	gene	CREB	gTF
RGS12	gene	CTCF	gTF
RGS12	gene	DLX5	gTF
RGS12	gene	DRI1	gTF
RGS12	gene	E2A	gTF
RGS12	gene	E2F1	gTF
RGS12	gene	EGR3	gTF
RGS12	gene	ELF1	gTF
RGS12	gene	ELK1	gTF
RGS12	gene	ERALPHA	gTF
RGS12	gene	FOXO1	gTF
RGS12	gene	FOXO1A	gTF
RGS12	gene	FXR	gTF
RGS12	gene	GR	gTF
RGS12	gene	HIC2	gTF
RGS12	gene	HSF2	gTF
RGS12	gene	IK	gTF
RGS12	gene	ING4	gTF
RGS12	gene	IRF7	gTF
RGS12	gene	KID3	gTF
RGS12	gene	KLF	gTF
RGS12	gene	LBP1	gTF
RGS12	gene	MAFA	gTF
RGS12	gene	MAFB	gTF
RGS12	gene	MAZ	gTF
RGS12	gene	MEF2C	gTF
RGS12	gene	MEF2D	gTF
RGS12	gene	MEIS1	gTF
RGS12	gene	MEIS2	gTF
RGS12	gene	MEIS3	gTF
RGS12	gene	MYC	gTF
RGS12	gene	MYOGENIN	gTF
RGS12	gene	MZF1	gTF
RGS12	gene	NEUROD	gTF
RGS12	gene	NFAT1	gTF
RGS12	gene	NFAT4	gTF
RGS12	gene	NMYC	gTF
RGS12	gene	OC2	gTF
RGS12	gene	OG2	gTF
RGS12	gene	PARP	gTF
RGS12	gene	PAX4	gTF
RGS12	gene	PMX1	gTF
RGS12	gene	PRRX2	gTF
RGS12	gene	PU1	gTF
RGS12	gene	RXRA	gTF
RGS12	gene	SALL2	gTF
RGS12	gene	SATB1	gTF
RGS12	gene	SCRT2	gTF
RGS12	gene	SOX10	gTF
RGS12	gene	SOX17	gTF
RGS12	gene	SOX18	gTF
RGS12	gene	SOX2	gTF
RGS12	gene	SOX4	gTF
RGS12	gene	SP1	gTF
RGS12	gene	SPI1	gTF
RGS12	gene	SPIB	gTF
RGS12	gene	SREBP1	gTF
RGS12	gene	SREBP2	gTF
RGS12	gene	SRY	gTF
RGS12	gene	TBP	gTF
RGS12	gene	TCF1	gTF
RGS12	gene	USF	gTF
RGS12	gene	USF2	gTF
RGS12	gene	ZFP507	gTF
RGS12	gene	ZNF257	gTF
RGS12	gene	ZNF333	gTF
RGS12	gene	ZXDL	gTF
RNF130	gene	AHR	gTF
RNF130	gene	AP2ALPHA	gTF
RNF130	gene	AP2GAMMA	gTF
RNF130	gene	BTEB2	gTF
RNF130	gene	CDX2	gTF
RNF130	gene	CHCH	gTF
RNF130	gene	CPBP	gTF
RNF130	gene	E2F3	gTF
RNF130	gene	ELK1	gTF
RNF130	gene	ERALPHA	gTF
RNF130	gene	ETF	gTF
RNF130	gene	ETS	gTF
RNF130	gene	ETS2	gTF
RNF130	gene	FOXO1A	gTF
RNF130	gene	FXR	gTF
RNF130	gene	HSF4	gTF
RNF130	gene	KID3	gTF
RNF130	gene	LKLF	gTF
RNF130	gene	LMX1	gTF
RNF130	gene	MAFB	gTF
RNF130	gene	MYOGENIN	gTF
RNF130	gene	MZF1	gTF
RNF130	gene	NEUROD	gTF
RNF130	gene	NF1A	gTF
RNF130	gene	PITX3	gTF
RNF130	gene	POU4F3	gTF
RNF130	gene	RREB1	gTF
RNF130	gene	SMAD1	gTF
RNF130	gene	SMAD2	gTF
RNF130	gene	SMAD4	gTF
RNF130	gene	SOX10	gTF
RNF130	gene	SP1	gTF
RNF130	gene	SP3	gTF
RNF130	gene	SP6	gTF
RNF130	gene	SPIB	gTF
RNF130	gene	TCF1	gTF
RNF130	gene	ZBP89	gTF
RNF130	gene	ZFP536	gTF
SNAP23	gene	AP3	gTF
SNAP23	gene	BRCA	gTF
SNAP23	gene	BRN1	gTF
SNAP23	gene	CACD	gTF
SNAP23	gene	CDX1	gTF
SNAP23	gene	CDX2	gTF
SNAP23	gene	CDXA	gTF
SNAP23	gene	CHCH	gTF
SNAP23	gene	CPBP	gTF
SNAP23	gene	CPEB1	gTF
SNAP23	gene	CRX	gTF
SNAP23	gene	DLX3	gTF
SNAP23	gene	DLX5	gTF
SNAP23	gene	DRI1	gTF
SNAP23	gene	E2A	gTF
SNAP23	gene	E2F	gTF
SNAP23	gene	E2F6	gTF
SNAP23	gene	ELF1	gTF
SNAP23	gene	ELK1	gTF
SNAP23	gene	ER71	gTF
SNAP23	gene	ETS	gTF
SNAP23	gene	ETS2	gTF
SNAP23	gene	FKHL5	gTF
SNAP23	gene	FOXA1	gTF
SNAP23	gene	FOXC1	gTF
SNAP23	gene	FOXO1	gTF
SNAP23	gene	FOXO1A	gTF
SNAP23	gene	FXR	gTF
SNAP23	gene	GATA3	gTF
SNAP23	gene	GATA4	gTF
SNAP23	gene	GATA5	gTF
SNAP23	gene	GKLF	gTF
SNAP23	gene	HOXA13	gTF
SNAP23	gene	HSF4	gTF
SNAP23	gene	HTF4	gTF
SNAP23	gene	HZF12	gTF
SNAP23	gene	ING4	gTF
SNAP23	gene	IPF1	gTF
SNAP23	gene	IRF1	gTF
SNAP23	gene	IRF4	gTF
SNAP23	gene	ISL2	gTF
SNAP23	gene	KID3	gTF
SNAP23	gene	KLF	gTF
SNAP23	gene	LBP1	gTF
SNAP23	gene	LEF1	gTF
SNAP23	gene	LHX2	gTF
SNAP23	gene	LHX3	gTF
SNAP23	gene	LKLF	gTF
SNAP23	gene	LMX1	gTF
SNAP23	gene	MEF2C	gTF
SNAP23	gene	MRF4	gTF
SNAP23	gene	NKX25	gTF
SNAP23	gene	NR1B1	gTF
SNAP23	gene	NUR77	gTF
SNAP23	gene	NURR1	gTF
SNAP23	gene	PARP	gTF
SNAP23	gene	PEA3	gTF
SNAP23	gene	PMX1	gTF
SNAP23	gene	POU4F3	gTF
SNAP23	gene	PRRX2	gTF
SNAP23	gene	SALL2	gTF
SNAP23	gene	SAP1A	gTF
SNAP23	gene	SATB1	gTF
SNAP23	gene	SLUG	gTF
SNAP23	gene	SMAD	gTF
SNAP23	gene	SMAD2	gTF
SNAP23	gene	SOX10	gTF
SNAP23	gene	SOX18	gTF
SNAP23	gene	SOX4	gTF
SNAP23	gene	SPI1	gTF
SNAP23	gene	SRY	gTF
SNAP23	gene	STAT3	gTF
SNAP23	gene	TAL1	gTF
SNAP23	gene	TBX2	gTF
SNAP23	gene	TCF4	gTF
SNAP23	gene	TEAD3	gTF
SNAP23	gene	TEF1	gTF
SNAP23	gene	TEF3	gTF
SNAP23	gene	TORC2	gTF
SNAP23	gene	TR2	gTF
SNAP23	gene	ZBTB44	gTF
SNAP23	gene	ZFP532	gTF
SNAP23	gene	ZFP536	gTF
SNAP23	gene	ZNF333	gTF
SNAP23	gene	ZNF690	gTF
SNTB2	gene	AP2REP	gTF
SNTB2	gene	AP4	gTF
SNTB2	gene	BACH2	gTF
SNTB2	gene	CHCH	gTF
SNTB2	gene	CP2	gTF
SNTB2	gene	CPBP	gTF
SNTB2	gene	DMBX1	gTF
SNTB2	gene	E2F1	gTF
SNTB2	gene	E2F4	gTF
SNTB2	gene	E2F6	gTF
SNTB2	gene	ETF	gTF
SNTB2	gene	ING4	gTF
SNTB2	gene	ISL1	gTF
SNTB2	gene	KID3	gTF
SNTB2	gene	LMX1	gTF
SNTB2	gene	MOVOB	gTF
SNTB2	gene	MYOGENIN	gTF
SNTB2	gene	NEUROD	gTF
SNTB2	gene	OCT1	gTF
SNTB2	gene	PARP	gTF
SNTB2	gene	PITX3	gTF
SNTB2	gene	RXRA	gTF
SNTB2	gene	SOX18	gTF
SNTB2	gene	SPIB	gTF
SNTB2	gene	TCF4	gTF
SNTB2	gene	TEF1	gTF
SNTB2	gene	TWIST	gTF
SNTB2	gene	XPF1	gTF
SNTB2	gene	ZAC	gTF
SNTB2	gene	ZEB1	gTF
TBX1	gene	AP2ALPHA	gTF
TBX1	gene	AP2REP	gTF
TBX1	gene	BEN	gTF
TBX1	gene	BRN1	gTF
TBX1	gene	CEBPA	gTF
TBX1	gene	CLOCKBMAL	gTF
TBX1	gene	CPBP	gTF
TBX1	gene	EGR1	gTF
TBX1	gene	EP300	gTF
TBX1	gene	ETF	gTF
TBX1	gene	FKLF	gTF
TBX1	gene	GKLF	gTF
TBX1	gene	ING4	gTF
TBX1	gene	KID3	gTF
TBX1	gene	KLF	gTF
TBX1	gene	LKLF	gTF
TBX1	gene	MAX	gTF
TBX1	gene	MYC	gTF
TBX1	gene	MYCMAX	gTF
TBX1	gene	NMYC	gTF
TBX1	gene	OSX	gTF
TBX1	gene	PLAG1	gTF
TBX1	gene	PUR1	gTF
TBX1	gene	SALL2	gTF
TBX1	gene	SMAD5	gTF
TBX1	gene	SREBP2	gTF
TBX1	gene	USF2	gTF
ATP5S	gene	hsa-miR-425-5p	microRNA
CARHSP1	gene	hsa-miR-125b-5p	microRNA
CARHSP1	gene	hsa-miR-188-3p	microRNA
CARHSP1	gene	hsa-miR-532-3p	microRNA
GART	gene	hsa-miR-146a-5p	microRNA
GART	gene	hsa-miR-188-3p	microRNA
GART	gene	hsa-miR-193b-3p	microRNA
GART	gene	hsa-miR-200c-3p	microRNA
NIN	gene	hsa-miR-103a-3p	microRNA
NIN	gene	hsa-miR-106a-5p	microRNA
NIN	gene	hsa-miR-106b-5p	microRNA
NIN	gene	hsa-miR-107	microRNA
NIN	gene	hsa-miR-125a-5p	microRNA
NIN	gene	hsa-miR-125b-5p	microRNA
NIN	gene	hsa-miR-148a-3p	microRNA
NIN	gene	hsa-miR-148b-3p	microRNA
NIN	gene	hsa-miR-15b-5p	microRNA
NIN	gene	hsa-miR-200b-3p	microRNA
NIN	gene	hsa-miR-20a-5p	microRNA
NIN	gene	hsa-miR-23b-3p	microRNA
NIN	gene	hsa-miR-29b-1-5p	microRNA
NIN	gene	hsa-miR-3173-5p	microRNA
NIN	gene	hsa-miR-320a	microRNA
NIN	gene	hsa-miR-541-5p	microRNA
NIN	gene	hsa-miR-642b-5p	microRNA
NIN	gene	hsa-miR-9-5p**	microRNA
RGS12	gene	hsa-miR-149-5p	microRNA
SNAP23	gene	hsa-let-7a-5p	microRNA
SNAP23	gene	hsa-let-7e-5p	microRNA
SNTB2	gene	hsa-miR-15b-5p	microRNA
SNTB2	gene	hsa-miR-16-5p	microRNA
SNTB2	gene	hsa-miR-17-5p	microRNA
SNTB2	gene	hsa-miR-182-5p	microRNA
SNTB2	gene	hsa-miR-185-3p	microRNA
SNTB2	gene	hsa-miR-185-5p	microRNA
SNTB2	gene	hsa-miR-195-5p	microRNA
SNTB2	gene	hsa-miR-23b-3p	microRNA
SNTB2	gene	hsa-miR-24-3p	microRNA
SNTB2	gene	hsa-miR-25-3p	microRNA
SNTB2	gene	hsa-miR-29b-2-5p	microRNA
SNTB2	gene	hsa-miR-302d-5p	microRNA
SNTB2	gene	hsa-miR-30a-5p	microRNA
SNTB2	gene	hsa-miR-30b-3p	microRNA
SNTB2	gene	hsa-miR-30c-5p	microRNA
SNTB2	gene	hsa-miR-30d-5p	microRNA
SNTB2	gene	hsa-miR-30e-5p	microRNA
SNTB2	gene	hsa-miR-331-5p	microRNA
SNTB2	gene	hsa-miR-34a-5p	microRNA
SNTB2	gene	hsa-miR-424-5p	microRNA
SNTB2	gene	hsa-miR-497-5p	microRNA
SNTB2	gene	hsa-miR-582-5p	microRNA
SNTB2	gene	hsa-miR-625-5p	microRNA
SNTB2	gene	hsa-miR-93-5p	microRNA
SNTB2	gene	hsa-miR-9-5p	microRNA
TBX1	gene	hsa-miR-139-5p	microRNA
TBX1	gene	hsa-miR-185-3p	microRNA
hsa-let-7a-5p	microRNA	E2F1	mTFs
hsa-let-7a-5p	microRNA	E2F3	mTFs
hsa-let-7a-5p	microRNA	EIF2C2	mTFs
hsa-let-7a-5p	microRNA	FLI1	mTFs
hsa-let-7a-5p	microRNA	MYC	mTFs
hsa-let-7a-5p	microRNA	TRIM32	mTFs
hsa-let-7e-5p	microRNA	AKT1	mTFs
hsa-let-7e-5p	microRNA	EGR1	mTFs
hsa-let-7e-5p	microRNA	LIN28	mTFs
hsa-miR-106a-5p	microRNA	E2F1	mTFs
hsa-miR-106a-5p	microRNA	EGR1	mTFs
hsa-miR-106a-5p	microRNA	ERS1	mTFs
hsa-miR-106a-5p	microRNA	MYC	mTFs
hsa-miR-106a-5p	microRNA	MYCN	mTFs
hsa-miR-106a-5p	microRNA	SP1	mTFs
hsa-miR-106b-5p	microRNA	E2F1	mTFs
hsa-miR-106b-5p	microRNA	E2F3	mTFs
hsa-miR-106b-5p	microRNA	MYC	mTFs
hsa-miR-107	microRNA	TP53	mTFs
hsa-miR-125a-5p	microRNA	EGR1	mTFs
hsa-miR-125a-5p	microRNA	TLR2	mTFs
hsa-miR-125b-5p	microRNA	AKT1	mTFs
hsa-miR-125b-5p	microRNA	CDX2	mTFs
hsa-miR-125b-5p	microRNA	NFKB1	mTFs
hsa-miR-125b-5p	microRNA	STAT3	mTFs
hsa-miR-125b-5p	microRNA	TP53	mTFs
hsa-miR-146a-5p	microRNA	BRCA1	mTFs
hsa-miR-146a-5p	microRNA	ETS1	mTFs
hsa-miR-146a-5p	microRNA	FLICE inhibitory protein (vFLIP) K13	mTFs
hsa-miR-146a-5p	microRNA	IL1B	mTFs
hsa-miR-146a-5p	microRNA	NFKB1	mTFs
hsa-miR-146a-5p	microRNA	PLZF	mTFs
hsa-miR-146a-5p	microRNA	SPI1	mTFs
hsa-miR-146a-5p	microRNA	SPI1	mTFs
hsa-miR-146a-5p	microRNA	TGFB1	mTFs
hsa-miR-146a-5p	microRNA	TLR2	mTFs
hsa-miR-146a-5p	microRNA	TNFSF12	mTFs
hsa-miR-148a-3p	microRNA	EGR1	mTFs
hsa-miR-148a-3p	microRNA	IL6	mTFs
hsa-miR-148a-3p	microRNA	MYB	mTFs
hsa-miR-149-5p	microRNA	EGR1	mTFs
hsa-miR-15b-5p	microRNA	E2F1	mTFs
hsa-miR-15b-5p	microRNA	E2F3	mTFs
hsa-miR-15b-5p	microRNA	FSH	mTFs
hsa-miR-15b-5p	microRNA	STAT5	mTFs
hsa-miR-16-5p	microRNA	E2F1	mTFs
hsa-miR-16-5p	microRNA	E2F3	mTFs
hsa-miR-16-5p	microRNA	NFKB1	mTFs
hsa-miR-16-5p	microRNA	STAT5	mTFs
hsa-miR-17-5p	microRNA	CCND1	mTFs
hsa-miR-17-5p	microRNA	E2F1	mTFs
hsa-miR-17-5p	microRNA	ERS1	mTFs
hsa-miR-17-5p	microRNA	MAPK14	mTFs
hsa-miR-17-5p	microRNA	MYC	mTFs
hsa-miR-17-5p	microRNA	MYCN	mTFs
hsa-miR-17-5p	microRNA	NFKB1	mTFs
hsa-miR-17-5p	microRNA	NKX2-5	mTFs
hsa-miR-17-5p	microRNA	SPI1	mTFs
hsa-miR-17-5p	microRNA	STAT5	mTFs
hsa-miR-17-5p	microRNA	TLX1	mTFs
hsa-miR-17-5p	microRNA	TLX3	mTFs
hsa-miR-17-5p	microRNA	TNF	mTFs
hsa-miR-182-5p	microRNA	DDX5	mTFs
hsa-miR-182-5p	microRNA	IL2	mTFs
hsa-miR-185-3p	microRNA	EGR1	mTFs
hsa-miR-185-5p	microRNA	EGR1	mTFs
hsa-miR-195-5p	microRNA	E2F1	mTFs
hsa-miR-195-5p	microRNA	E2F3	mTFs
hsa-miR-195-5p	microRNA	EGR3	mTFs
hsa-miR-195-5p	microRNA	MYC	mTFs
hsa-miR-195-5p	microRNA	STAT5	mTFs
hsa-miR-200b-3p	microRNA	AKT2	mTFs
hsa-miR-200b-3p	microRNA	ZEB1	mTFs
hsa-miR-200c-3p	microRNA	BMP4	mTFs
hsa-miR-200c-3p	microRNA	EP300	mTFs
hsa-miR-200c-3p	microRNA	GATA3	mTFs
hsa-miR-200c-3p	microRNA	KAT2B	mTFs
hsa-miR-200c-3p	microRNA	p53	mTFs
hsa-miR-200c-3p	microRNA	SIP1	mTFs
hsa-miR-200c-3p	microRNA	SIX1	mTFs
hsa-miR-200c-3p	microRNA	SLUG	mTFs
hsa-miR-200c-3p	microRNA	TGFB1	mTFs
hsa-miR-200c-3p	microRNA	TP53	mTFs
hsa-miR-200c-3p	microRNA	TWIST1	mTFs
hsa-miR-200c-3p	microRNA	ZEB1	mTFs
hsa-miR-200c-3p	microRNA	ZEB2	mTFs
hsa-miR-20a-5p	microRNA	TAF15	mTFs
hsa-miR-23b-3p	microRNA	ESR2	mTFs
hsa-miR-23b-3p	microRNA	MYC	mTFs
hsa-miR-24-3p	microRNA	PDGF	mTFs
hsa-miR-24-3p	microRNA	TGFB1	mTFs
hsa-miR-25-3p	microRNA	E2F1	mTFs
hsa-miR-25-3p	microRNA	PTEN	mTFs
hsa-miR-29b-1-5p	microRNA	AP-1	mTFs
hsa-miR-302d-5p	microRNA	POU5F1	mTFs
hsa-miR-302d-5p	microRNA	PTEN	mTFs
hsa-miR-302d-5p	microRNA	Rex1	mTFs
hsa-miR-302d-5p	microRNA	SOX2	mTFs
hsa-miR-30a-5p	microRNA	EGR1	mTFs
hsa-miR-30a-5p	microRNA	ESR2	mTFs
hsa-miR-30e-5p	microRNA	EGR1	mTFs
hsa-miR-331-5p	microRNA	HMGA1	mTFs
hsa-miR-34a-5p	microRNA	CEBPA	mTFs
hsa-miR-34a-5p	microRNA	E2F3	mTFs
hsa-miR-34a-5p	microRNA	MYC	mTFs
hsa-miR-34a-5p	microRNA	NFKB1	mTFs
hsa-miR-34a-5p	microRNA	NR1H4	mTFs
hsa-miR-34a-5p	microRNA	SNAI1	mTFs
hsa-miR-34a-5p	microRNA	TP53	mTFs
hsa-miR-34a-5p	microRNA	ZEB1	mTFs
hsa-miR-424-5p	microRNA	HIF1A	mTFs
hsa-miR-425-5p	microRNA	EGR1	mTFs
hsa-miR-93-5p	microRNA	MYC	mTFs
hsa-miR-9-5p	microRNA	IL1B	mTFs
hsa-miR-9-5p**	microRNA	NFKB1	mTFs
